# Supplementary material for: (2S*,3S*,3aS*,6S*,7aR*)-3-Hy­droxy-2-[(2R*,3S*)-3-isopropyl­oxiran-2-yl]-3,6-dimethyl-3,3a,5,6,7,7a-hexa­hydro-1-benzofuran-4(2H)-one
Source: Acta Crystallogr Sect E Struct Rep Online. 2012 Sep 19;68(Pt 10):o2949. doi: 10.1107/S1600536812038470 (PMC3470321; doi:10.1107/S1600536812038470)
Supplement: Supplementary file 1 [file e-68-o2949-sup1.cif]

##############################################################################
#                                                                            #
# This CIF contains the data in a paper accepted for publication in          #
# Acta Crystallographica Section E. It conforms to the requirements of       #
# Notes for Authors for Acta Crystallographica Section E, and has been       #
# peer reviewed under the auspices of the IUCr Commission on Journals.       #
#                                                                            #
# Full details of the Crystallographic Information File format               #
# are given in the paper "The Crystallographic Information File (CIF):       #
# a New Standard Archive File for Crystallography" by S. R. Hall, F. H.      #
# Allen and I. D. Brown [Acta Cryst. (1991), A47, 655-685].                  #
#                                                                            #
# The current version of the core CIF dictionary is obtainable from          #
# ftp://ftp.iucr.org/pub/cif_core.dic.                                       #
#                                                                            #
# Software is freely available for graphical display of the structure(s)     #
# in this CIF. For information consult the CIF software page                 #
# http://www.iucr.org/resources/cif/software.                                #
#                                                                            #
# This file may be used for bona fide research purposes within the           #
# scientific community so long as proper attribution is given to the journal # 
# article from which it was obtained.                                        #
#                                                                            #
##############################################################################
data_I
_audit_creation_method     SHELXL-97
_chemical_name_systematic
;
(2<i>S</i>*,3<i>S</i>*,3a<i>S</i>*,6<i>S</i>*,7a<i>R</i>*)-3-Hydroxy-
2-[(2<i>R</i>*,3<i>S</i>*)-3-isopropyloxiran-2-yl]-3,6-dimethyl-
3,3a,5,6,7,7a-hexahydro-1-benzofuran-4(2<i>H</i>)-one
;
_chemical_name_common     ?
_chemical_formula_moiety     'C15 H24 O4'
_chemical_formula_sum     'C15 H24 O4'
_chemical_formula_iupac     'C15 H24 O4'
_chemical_formula_weight     268.34
_chemical_melting_point     ?
_symmetry_cell_setting     orthorhombic
_symmetry_space_group_name_H-M     'P 21 21 21'
_symmetry_space_group_name_Hall     'P 2ac 2ab'
loop_
    _symmetry_equiv_pos_as_xyz
    'x, y, z'
    '-x+1/2, -y, z+1/2'
    'x+1/2, -y+1/2, -z'
    '-x, y+1/2, -z+1/2'
_cell_length_a     6.616(7)
_cell_length_b     9.261(9)
_cell_length_c     25.12(3)
_cell_angle_alpha     90.00
_cell_angle_beta     90.00
_cell_angle_gamma     90.00
_cell_volume     1539(3)
_cell_formula_units_Z     4
_cell_measurement_reflns_used     2058
_cell_measurement_theta_min     2.73
_cell_measurement_theta_max     27.54
_cell_measurement_temperature     296(2)
_exptl_crystal_description     prism
_exptl_crystal_colour     colorless
_exptl_crystal_size_max     0.35
_exptl_crystal_size_mid     0.28
_exptl_crystal_size_min     0.26
_exptl_crystal_density_diffrn     1.158
_exptl_crystal_density_meas     ?
_exptl_crystal_density_method     'not measured'
_exptl_crystal_F_000     584
_exptl_absorpt_coefficient_mu     0.083
_exptl_absorpt_correction_type     multi-scan
_exptl_absorpt_process_details     '(CrystalClear; Rigaku, 2011)'
_exptl_absorpt_correction_T_min     0.9717
_exptl_absorpt_correction_T_max     0.9797
_exptl_special_details     ?
_diffrn_ambient_temperature     296(2)
_diffrn_radiation_type     MoK\a
_diffrn_radiation_wavelength     0.71073
_diffrn_radiation_source     'fine-focus sealed tube'
_diffrn_radiation_monochromator     graphite
_diffrn_measurement_device_type     'Rigaku model name? CCD area-detector'
_diffrn_measurement_method     'phi and omega scans'
_diffrn_detector_area_resol_mean     ?
_diffrn_reflns_number     16467
_diffrn_reflns_av_R_equivalents     0.1764
_diffrn_reflns_av_sigmaI/netI     0.0735
_diffrn_reflns_theta_min     2.73
_diffrn_reflns_theta_max     27.54
_diffrn_reflns_theta_full     27.54
_diffrn_measured_fraction_theta_max     0.997
_diffrn_measured_fraction_theta_full     0.997
_diffrn_reflns_limit_h_min     -8
_diffrn_reflns_limit_h_max     8
_diffrn_reflns_limit_k_min     -12
_diffrn_reflns_limit_k_max     12
_diffrn_reflns_limit_l_min     -32
_diffrn_reflns_limit_l_max     32
_diffrn_standards_number     ?
_diffrn_standards_interval_count     ?
_diffrn_standards_interval_time     ?
_diffrn_standards_decay_%     ?
_refine_special_details
;
Refinement of <i>F</i>^2^ against ALL reflections. The weighted <i>R</i>-factor
<i>wR</i> and goodness of fit <i>S</i> are based on <i>F</i>^2^, conventional
<i>R</i>-factors <i>R</i> are based on <i>F</i>, with <i>F</i> set to zero for
negative <i>F</i>^2^. The threshold expression of <i>F</i>^2^ >
\s(<i>F</i>^2^) is used only for calculating <i>R</i>-factors(gt) <i>etc</i>.
and is not relevant to the choice of reflections for refinement.
<i>R</i>-factors based on <i>F</i>^2^ are statistically about twice as large
as those based on <i>F</i>, and <i>R</i>- factors based on ALL data will be
even larger.
;
_reflns_number_total     2058
_reflns_number_gt     1568
_reflns_threshold_expression     I>2\s(I)
_refine_ls_structure_factor_coef     Fsqd
_refine_ls_matrix_type     full
_refine_ls_R_factor_all     0.0833
_refine_ls_R_factor_gt     0.0665
_refine_ls_wR_factor_gt     0.1700
_refine_ls_wR_factor_ref     0.1853
_refine_ls_goodness_of_fit_ref     1.030
_refine_ls_restrained_S_all     1.030
_refine_ls_number_reflns     2058
_refine_ls_number_parameters     177
_refine_ls_number_restraints     0
_refine_ls_hydrogen_treatment     constr
_refine_ls_weighting_scheme     calc
_refine_ls_weighting_details
         'calc w=1/[\s^2^(Fo^2^)+(0.0887P)^2^+0.2181P] where P=(Fo^2^+2Fc^2^)/3'
_atom_sites_solution_hydrogens     geom
_atom_sites_solution_primary     direct
_atom_sites_solution_secondary     difmap
_refine_ls_shift/su_max     0.000
_refine_ls_shift/su_mean     0.000
_refine_diff_density_max     0.200
_refine_diff_density_min     -0.191
_refine_ls_extinction_method     none
_refine_ls_extinction_coef     ?
loop_
    _atom_type_symbol
    _atom_type_description
    _atom_type_scat_dispersion_real
    _atom_type_scat_dispersion_imag
    _atom_type_scat_source
    'C' 'C' 0.0033 0.0016
                         'International Tables Vol C Tables 4.2.6.8 and 6.1.1.4'
    'H' 'H' 0.0000 0.0000
                         'International Tables Vol C Tables 4.2.6.8 and 6.1.1.4'
    'O' 'O' 0.0106 0.0060
                         'International Tables Vol C Tables 4.2.6.8 and 6.1.1.4'
_computing_data_collection     'CrystalClear (Rigaku, 2011)'
_computing_cell_refinement     'CrystalClear (Rigaku, 2011)'
_computing_data_reduction     'CrystalClear (Rigaku, 2011)'
_computing_structure_solution     'SHELXS97 (Sheldrick, 2008)'
_computing_structure_refinement     'SHELXL97 (Sheldrick, 2008)'
_computing_molecular_graphics     'SHELXTL (Sheldrick, 2008)'
_computing_publication_material     'SHELXTL (Sheldrick, 2008)'
loop_
    _atom_site_type_symbol
    _atom_site_label
    _atom_site_fract_x
    _atom_site_fract_y
    _atom_site_fract_z
    _atom_site_U_iso_or_equiv
    _atom_site_adp_type
    _atom_site_calc_flag
    _atom_site_refinement_flags
    _atom_site_occupancy
    _atom_site_symmetry_multiplicity
    _atom_site_disorder_assembly
    _atom_site_disorder_group
    C C1 0.3330(6) 0.7529(5) 0.08201(17) 0.0809(11) Uani d . 1 1 . .
    C C2 0.2584(5) 0.8871(5) 0.05651(16) 0.0771(11) Uani d . 1 1 . .
    H H2A 0.2052 0.9501 0.0840 0.093 Uiso calc R 1 1 . .
    H H2B 0.1474 0.8623 0.0330 0.093 Uiso calc R 1 1 . .
    C C3 0.4150(6) 0.9702(5) 0.02476(14) 0.0788(11) Uani d . 1 1 . .
    H H3 0.4605 0.9093 -0.0048 0.095 Uiso calc R 1 1 . .
    C C4 0.5947(6) 1.0012(5) 0.06053(14) 0.0793(11) Uani d . 1 1 . .
    H H4A 0.6926 1.0586 0.0411 0.095 Uiso calc R 1 1 . .
    H H4B 0.5500 1.0572 0.0910 0.095 Uiso calc R 1 1 . .
    C C5 0.6938(5) 0.8657(5) 0.07967(14) 0.0748(11) Uani d . 1 1 . .
    H H5 0.7693 0.8228 0.0501 0.090 Uiso calc R 1 1 . .
    C C6 0.5481(5) 0.7502(4) 0.10272(15) 0.0706(9) Uani d . 1 1 . .
    H H6 0.6049 0.6551 0.0944 0.085 Uiso calc R 1 1 . .
    C C7 0.3260(10) 1.1082(7) 0.0018(2) 0.1196(19) Uani d . 1 1 . .
    H H7A 0.2137 1.0847 -0.0208 0.179 Uiso calc R 1 1 . .
    H H7B 0.4273 1.1577 -0.0185 0.179 Uiso calc R 1 1 . .
    H H7C 0.2808 1.1692 0.0303 0.179 Uiso calc R 1 1 . .
    C C8 0.5676(5) 0.7732(3) 0.16381(14) 0.0626(8) Uani d . 1 1 . .
    C C9 0.5010(8) 0.6450(4) 0.1976(2) 0.0937(14) Uani d . 1 1 . .
    H H9A 0.5276 0.6650 0.2344 0.141 Uiso calc R 1 1 . .
    H H9B 0.5745 0.5605 0.1869 0.141 Uiso calc R 1 1 . .
    H H9C 0.3589 0.6288 0.1927 0.141 Uiso calc R 1 1 . .
    C C10 0.7945(5) 0.8060(4) 0.16665(15) 0.0658(9) Uani d . 1 1 . .
    H H10 0.8702 0.7159 0.1621 0.079 Uiso calc R 1 1 . .
    C C11 0.8628(4) 0.8785(4) 0.21676(13) 0.0581(8) Uani d . 1 1 . .
    H H11 0.7903 0.9670 0.2264 0.070 Uiso calc R 1 1 . .
    C C12 0.9471(5) 0.7963(4) 0.26096(14) 0.0634(8) Uani d . 1 1 . .
    H H12 0.9520 0.6916 0.2554 0.076 Uiso calc R 1 1 . .
    C C13 0.9347(5) 0.8420(4) 0.31751(14) 0.0690(9) Uani d . 1 1 . .
    H H13 0.9259 0.9477 0.3180 0.083 Uiso calc R 1 1 . .
    C C14 0.7449(8) 0.7838(6) 0.3432(2) 0.1076(17) Uani d . 1 1 . .
    H H14A 0.6293 0.8128 0.3227 0.161 Uiso calc R 1 1 . .
    H H14B 0.7335 0.8212 0.3787 0.161 Uiso calc R 1 1 . .
    H H14C 0.7514 0.6803 0.3445 0.161 Uiso calc R 1 1 . .
    C C15 1.1278(9) 0.7993(8) 0.3472(2) 0.1161(19) Uani d . 1 1 . .
    H H15A 1.1347 0.6961 0.3501 0.174 Uiso calc R 1 1 . .
    H H15B 1.1262 0.8411 0.3822 0.174 Uiso calc R 1 1 . .
    H H15C 1.2434 0.8341 0.3280 0.174 Uiso calc R 1 1 . .
    O O1 0.2253(6) 0.6483(5) 0.08748(18) 0.1301(15) Uani d . 1 1 . .
    O O2 0.8347(3) 0.8990(3) 0.12242(9) 0.0749(7) Uani d . 1 1 . .
    O O3 0.4646(3) 0.9014(2) 0.17901(9) 0.0613(6) Uani d . 1 1 . .
    H H3A 0.3551 0.8803 0.1922 0.092 Uiso calc R 1 1 . .
    O O4 1.0785(3) 0.8795(4) 0.22651(11) 0.0802(8) Uani d . 1 1 . .
loop_
    _atom_site_aniso_label
    _atom_site_aniso_U_11
    _atom_site_aniso_U_22
    _atom_site_aniso_U_33
    _atom_site_aniso_U_12
    _atom_site_aniso_U_13
    _atom_site_aniso_U_23
    C1 0.074(2) 0.087(3) 0.081(2) -0.021(2) -0.003(2) -0.014(2)
    C2 0.0604(18) 0.100(3) 0.071(2) -0.010(2) 0.0036(16) -0.015(2)
    C3 0.080(2) 0.102(3) 0.0548(17) -0.005(2) 0.0107(18) -0.0113(19)
    C4 0.081(2) 0.093(3) 0.0630(19) -0.022(2) 0.0109(19) 0.004(2)
    C5 0.0617(17) 0.106(3) 0.0564(17) -0.009(2) 0.0154(16) -0.022(2)
    C6 0.070(2) 0.0609(18) 0.081(2) -0.0009(17) 0.0061(18) -0.0212(17)
    C7 0.133(4) 0.135(5) 0.090(3) -0.002(4) -0.015(3) 0.025(3)
    C8 0.0639(18) 0.0495(15) 0.075(2) -0.0059(15) 0.0072(16) -0.0049(15)
    C9 0.095(3) 0.063(2) 0.123(4) -0.020(2) -0.008(3) 0.020(2)
    C10 0.0593(17) 0.0631(19) 0.075(2) 0.0080(16) 0.0098(17) -0.0040(18)
    C11 0.0485(15) 0.0563(17) 0.0695(18) 0.0006(14) 0.0097(14) 0.0032(15)
    C12 0.0545(16) 0.0559(16) 0.080(2) 0.0060(15) 0.0053(16) 0.0029(16)
    C13 0.074(2) 0.0594(17) 0.073(2) -0.0010(17) 0.0024(18) 0.0082(16)
    C14 0.129(4) 0.096(3) 0.098(3) -0.018(3) 0.036(3) 0.012(3)
    C15 0.121(4) 0.128(5) 0.099(3) 0.023(4) -0.028(3) 0.006(3)
    O1 0.124(3) 0.114(3) 0.153(3) -0.058(2) -0.045(3) 0.012(3)
    O2 0.0550(12) 0.104(2) 0.0660(13) -0.0143(14) 0.0110(11) -0.0024(13)
    O3 0.0545(11) 0.0597(12) 0.0696(13) -0.0028(10) 0.0165(10) -0.0034(11)
    O4 0.0488(11) 0.110(2) 0.0821(16) -0.0093(15) 0.0106(11) 0.0071(16)
_geom_special_details
;
All e.s.d.'s (except the e.s.d. in the dihedral angle between two l.s. planes)
are estimated using the full covariance matrix. The cell e.s.d.'s are taken
into account individually in the estimation of e.s.d.'s in distances, angles
and torsion angles; correlations between e.s.d.'s in cell parameters are only
used when they are defined by crystal symmetry. An approximate (isotropic)
treatment of cell e.s.d.'s is used for estimating e.s.d.'s involving l.s.
planes.
;
loop_
    _geom_bond_atom_site_label_1
    _geom_bond_atom_site_label_2
    _geom_bond_site_symmetry_2
    _geom_bond_distance
    _geom_bond_publ_flag
    C1 O1 . 1.210(6) ?
    C1 C2 . 1.482(7) ?
    C1 C6 . 1.515(6) ?
    C2 C3 . 1.517(6) ?
    C2 H2A . 0.9700 ?
    C2 H2B . 0.9700 ?
    C3 C4 . 1.518(5) ?
    C3 C7 . 1.520(8) ?
    C3 H3 . 0.9800 ?
    C4 C5 . 1.495(7) ?
    C4 H4A . 0.9700 ?
    C4 H4B . 0.9700 ?
    C5 O2 . 1.455(4) ?
    C5 C6 . 1.552(6) ?
    C5 H5 . 0.9800 ?
    C6 C8 . 1.554(5) ?
    C6 H6 . 0.9800 ?
    C7 H7A . 0.9600 ?
    C7 H7B . 0.9600 ?
    C7 H7C . 0.9600 ?
    C8 O3 . 1.420(4) ?
    C8 C9 . 1.525(5) ?
    C8 C10 . 1.533(5) ?
    C9 H9A . 0.9600 ?
    C9 H9B . 0.9600 ?
    C9 H9C . 0.9600 ?
    C10 O2 . 1.431(4) ?
    C10 C11 . 1.497(5) ?
    C10 H10 . 0.9800 ?
    C11 O4 . 1.448(4) ?
    C11 C12 . 1.457(5) ?
    C11 H11 . 0.9800 ?
    C12 O4 . 1.448(4) ?
    C12 C13 . 1.484(5) ?
    C12 H12 . 0.9800 ?
    C13 C14 . 1.512(6) ?
    C13 C15 . 1.531(6) ?
    C13 H13 . 0.9800 ?
    C14 H14A . 0.9600 ?
    C14 H14B . 0.9600 ?
    C14 H14C . 0.9600 ?
    C15 H15A . 0.9600 ?
    C15 H15B . 0.9600 ?
    C15 H15C . 0.9600 ?
    O3 H3A . 0.8200 ?
loop_
    _geom_angle_atom_site_label_1
    _geom_angle_atom_site_label_2
    _geom_angle_atom_site_label_3
    _geom_angle_site_symmetry_1
    _geom_angle_site_symmetry_3
    _geom_angle
    _geom_angle_publ_flag
    O1 C1 C2 . . 121.6(4) ?
    O1 C1 C6 . . 120.0(5) ?
    C2 C1 C6 . . 118.4(4) ?
    C1 C2 C3 . . 115.2(4) ?
    C1 C2 H2A . . 108.5 ?
    C3 C2 H2A . . 108.5 ?
    C1 C2 H2B . . 108.5 ?
    C3 C2 H2B . . 108.5 ?
    H2A C2 H2B . . 107.5 ?
    C4 C3 C7 . . 111.7(4) ?
    C4 C3 C2 . . 108.6(3) ?
    C7 C3 C2 . . 111.2(4) ?
    C4 C3 H3 . . 108.4 ?
    C7 C3 H3 . . 108.4 ?
    C2 C3 H3 . . 108.4 ?
    C5 C4 C3 . . 112.1(4) ?
    C5 C4 H4A . . 109.2 ?
    C3 C4 H4A . . 109.2 ?
    C5 C4 H4B . . 109.2 ?
    C3 C4 H4B . . 109.2 ?
    H4A C4 H4B . . 107.9 ?
    O2 C5 C4 . . 109.9(3) ?
    O2 C5 C6 . . 105.6(3) ?
    C4 C5 C6 . . 115.2(3) ?
    O2 C5 H5 . . 108.7 ?
    C4 C5 H5 . . 108.7 ?
    C6 C5 H5 . . 108.7 ?
    C1 C6 C5 . . 116.3(4) ?
    C1 C6 C8 . . 114.5(3) ?
    C5 C6 C8 . . 102.8(3) ?
    C1 C6 H6 . . 107.6 ?
    C5 C6 H6 . . 107.6 ?
    C8 C6 H6 . . 107.6 ?
    C3 C7 H7A . . 109.5 ?
    C3 C7 H7B . . 109.5 ?
    H7A C7 H7B . . 109.5 ?
    C3 C7 H7C . . 109.5 ?
    H7A C7 H7C . . 109.5 ?
    H7B C7 H7C . . 109.5 ?
    O3 C8 C9 . . 111.2(3) ?
    O3 C8 C10 . . 107.0(3) ?
    C9 C8 C10 . . 114.3(3) ?
    O3 C8 C6 . . 109.9(3) ?
    C9 C8 C6 . . 114.7(3) ?
    C10 C8 C6 . . 98.9(3) ?
    C8 C9 H9A . . 109.5 ?
    C8 C9 H9B . . 109.5 ?
    H9A C9 H9B . . 109.5 ?
    C8 C9 H9C . . 109.5 ?
    H9A C9 H9C . . 109.5 ?
    H9B C9 H9C . . 109.5 ?
    O2 C10 C11 . . 109.1(3) ?
    O2 C10 C8 . . 105.4(3) ?
    C11 C10 C8 . . 115.1(3) ?
    O2 C10 H10 . . 109.1 ?
    C11 C10 H10 . . 109.1 ?
    C8 C10 H10 . . 109.1 ?
    O4 C11 C12 . . 59.8(2) ?
    O4 C11 C10 . . 116.3(3) ?
    C12 C11 C10 . . 121.5(3) ?
    O4 C11 H11 . . 115.8 ?
    C12 C11 H11 . . 115.8 ?
    C10 C11 H11 . . 115.8 ?
    O4 C12 C11 . . 59.8(2) ?
    O4 C12 C13 . . 116.9(3) ?
    C11 C12 C13 . . 124.0(3) ?
    O4 C12 H12 . . 114.9 ?
    C11 C12 H12 . . 114.9 ?
    C13 C12 H12 . . 114.9 ?
    C12 C13 C14 . . 110.6(4) ?
    C12 C13 C15 . . 110.3(3) ?
    C14 C13 C15 . . 113.1(4) ?
    C12 C13 H13 . . 107.5 ?
    C14 C13 H13 . . 107.5 ?
    C15 C13 H13 . . 107.5 ?
    C13 C14 H14A . . 109.5 ?
    C13 C14 H14B . . 109.5 ?
    H14A C14 H14B . . 109.5 ?
    C13 C14 H14C . . 109.5 ?
    H14A C14 H14C . . 109.5 ?
    H14B C14 H14C . . 109.5 ?
    C13 C15 H15A . . 109.5 ?
    C13 C15 H15B . . 109.5 ?
    H15A C15 H15B . . 109.5 ?
    C13 C15 H15C . . 109.5 ?
    H15A C15 H15C . . 109.5 ?
    H15B C15 H15C . . 109.5 ?
    C10 O2 C5 . . 109.0(3) ?
    C8 O3 H3A . . 109.5 ?
    C11 O4 C12 . . 60.4(2) ?
loop_
    _geom_torsion_atom_site_label_1
    _geom_torsion_atom_site_label_2
    _geom_torsion_atom_site_label_3
    _geom_torsion_atom_site_label_4
    _geom_torsion_site_symmetry_1
    _geom_torsion_site_symmetry_2
    _geom_torsion_site_symmetry_3
    _geom_torsion_site_symmetry_4
    _geom_torsion
    _geom_torsion_publ_flag
    O1 C1 C2 C3 . . . . -146.8(5) ?
    C6 C1 C2 C3 . . . . 34.8(5) ?
    C1 C2 C3 C4 . . . . -54.8(5) ?
    C1 C2 C3 C7 . . . . -178.1(4) ?
    C7 C3 C4 C5 . . . . -175.3(4) ?
    C2 C3 C4 C5 . . . . 61.8(4) ?
    C3 C4 C5 O2 . . . . -167.6(3) ?
    C3 C4 C5 C6 . . . . -48.5(4) ?
    O1 C1 C6 C5 . . . . 161.9(4) ?
    C2 C1 C6 C5 . . . . -19.6(5) ?
    O1 C1 C6 C8 . . . . -78.2(6) ?
    C2 C1 C6 C8 . . . . 100.2(4) ?
    O2 C5 C6 C1 . . . . 148.0(3) ?
    C4 C5 C6 C1 . . . . 26.6(5) ?
    O2 C5 C6 C8 . . . . 22.0(4) ?
    C4 C5 C6 C8 . . . . -99.4(3) ?
    C1 C6 C8 O3 . . . . -53.2(4) ?
    C5 C6 C8 O3 . . . . 74.0(3) ?
    C1 C6 C8 C9 . . . . 73.1(5) ?
    C5 C6 C8 C9 . . . . -159.8(3) ?
    C1 C6 C8 C10 . . . . -164.9(3) ?
    C5 C6 C8 C10 . . . . -37.8(3) ?
    O3 C8 C10 O2 . . . . -72.2(4) ?
    C9 C8 C10 O2 . . . . 164.2(3) ?
    C6 C8 C10 O2 . . . . 41.9(3) ?
    O3 C8 C10 C11 . . . . 48.0(4) ?
    C9 C8 C10 C11 . . . . -75.6(4) ?
    C6 C8 C10 C11 . . . . 162.1(3) ?
    O2 C10 C11 O4 . . . . -76.3(4) ?
    C8 C10 C11 O4 . . . . 165.6(3) ?
    O2 C10 C11 C12 . . . . -145.5(3) ?
    C8 C10 C11 C12 . . . . 96.4(4) ?
    C10 C11 C12 O4 . . . . 104.2(3) ?
    O4 C11 C12 C13 . . . . 103.9(4) ?
    C10 C11 C12 C13 . . . . -152.0(3) ?
    O4 C12 C13 C14 . . . . 160.0(3) ?
    C11 C12 C13 C14 . . . . 89.8(4) ?
    O4 C12 C13 C15 . . . . -74.1(4) ?
    C11 C12 C13 C15 . . . . -144.3(4) ?
    C11 C10 O2 C5 . . . . -154.0(3) ?
    C8 C10 O2 C5 . . . . -29.9(4) ?
    C4 C5 O2 C10 . . . . 129.2(3) ?
    C6 C5 O2 C10 . . . . 4.4(4) ?
    C10 C11 O4 C12 . . . . -112.7(4) ?
    C13 C12 O4 C11 . . . . -115.5(3) ?
loop_
    _geom_hbond_atom_site_label_D
    _geom_hbond_atom_site_label_H
    _geom_hbond_atom_site_label_A
    _geom_hbond_site_symmetry_A
    _geom_hbond_distance_DH
    _geom_hbond_distance_HA
    _geom_hbond_distance_DA
    _geom_hbond_angle_DHA
    O3 H3A O4 1_455 0.82 2.02 2.827(4) 166.4
data_global
_journal_date_recd_electronic     2012-08-31
_journal_date_accepted     2012-09-07
_journal_name_full     'Acta Crystallographica, Section E'
_journal_year     2012
_journal_volume     68
_journal_issue     10
_journal_page_first     o2949
_journal_page_last     o2949
_journal_paper_category     QO
_journal_paper_doi     10.1107/S1600536812038470
_journal_coeditor_code     BT6831
_publ_contact_author_name     'Junzhi Wang'
_publ_contact_author_address
;
Hubei Key Laboratory of Natural Products Research and Development, College of
Chemistry and Life Sciences,
China Three Gorges University, Yichang, Hubei 443002, China
;
_publ_contact_author_email     'horsedog@163.com'
_publ_contact_author_fax     '+86 717 6397478'
_publ_contact_author_phone     '+86 717 6397478'
_publ_section_title
;\
(2<i>S</i>*,3<i>S</i>*,3a<i>S</i>*,6<i>S</i>*,7a<i>R</i>*)-3-Hydroxy-\
2-[(2<i>R</i>*,3<i>S</i>*)-3-isopropyloxiran-2-yl]-3,6-dimethyl-\
3,3a,5,6,7,7a-hexahydro-1-benzofuran-4(2<i>H</i>)-one
;
loop_
    _publ_author_name
    _publ_author_footnote
    _publ_author_address
    'Ding, Mingruo' .
;
Hubei Key Laboratory of Natural Products Research and Development,
College of Chemistry and Life Sciences,
China Three Gorges University, Yichang, Hubei 443002,
People's Republic of China
;
    'Zhang, Qiaoyin' .
;
Hubei Key Laboratory of Natural Products Research and Development,
College of Chemistry and Life Sciences,
China Three Gorges University, Yichang, Hubei 443002,
People's Republic of China
;
    'Chen, Lei' .
;
Hubei Key Laboratory of Natural Products Research and Development,
College of Chemistry and Life Sciences,
China Three Gorges University, Yichang, Hubei 443002,
People's Republic of China
;
    'Huang, Nianyu' .
;
Hubei Key Laboratory of Natural Products Research and Development,
College of Chemistry and Life Sciences,
China Three Gorges University, Yichang, Hubei 443002,
People's Republic of China
;
    'Wang, Junzhi' .
;
Hubei Key Laboratory of Natural Products Research and Development,
College of Chemistry and Life Sciences,
China Three Gorges University, Yichang, Hubei 443002,
People's Republic of China
;
_publ_section_synopsis     .
