# Supplementary material for: (2S*,3S*,3aS*,6S*,7aR*)-3-Hy­droxy-2-[(2R*,3S*)-3-isopropyl­oxiran-2-yl]-3,6-dimethyl-3,3a,5,6,7,7a-hexa­hydro-1-benzofuran-4(2H)-one
Source: Acta Crystallogr Sect E Struct Rep Online. 2012 Sep 19;68(Pt 10):o2949. doi: 10.1107/S1600536812038470 (PMC3470321; doi:10.1107/S1600536812038470)
Supplement: Supplementary file 2 [file e-68-o2949-Isup2.hkl]

# 
# h,k,l, Fc-squared, Fo-squared, sigma(Fo-squared) and status flag 
# 
data_I
_shelx_title ' Z in P2(1)2(1)2(1)' 
_shelx_refln_list_code          4 
_shelx_F_calc_maximum      123.92 
_exptl_crystal_F_000       584.00 
_reflns_d_resolution_high  0.7687 
 
loop_ 
 _symmetry_equiv_pos_as_xyz 
 'x, y, z' 
 '-x+1/2, -y, z+1/2' 
 'x+1/2, -y+1/2, -z' 
 '-x, y+1/2, -z+1/2' 
 
_cell_length_a     6.6162 
_cell_length_b     9.2609 
_cell_length_c    25.1182 
_cell_angle_alpha  90.000 
_cell_angle_beta   90.000 
_cell_angle_gamma  90.000 
 
_shelx_F_squared_multiplier     1.000 
 
loop_ 
 _refln_index_h 
 _refln_index_k 
 _refln_index_l 
 _refln_F_squared_calc 
 _refln_F_squared_meas 
 _refln_F_squared_sigma 
 _refln_observed_status 
   2   0   0       19.31       13.90      0.91 o 
   4   0   0        1.90        1.98      1.26 o 
   6   0   0       29.40       29.13      2.72 o 
   8   0   0       26.22       51.42     26.03 o 
   1   1   0      618.36      524.23     27.16 o 
   2   1   0        0.95        1.66      0.55 o 
   3   1   0      261.15      231.75      8.26 o 
   4   1   0       69.35       81.80      3.32 o 
   5   1   0      179.43      185.11      8.33 o 
   6   1   0        1.60        1.84      0.95 o 
   7   1   0        3.68        4.88      1.20 o 
   8   1   0       11.07       10.39      2.44 o 
   0   2   0     7068.13     5979.45     72.10 o 
   1   2   0     4253.09     4338.57    291.79 o 
   2   2   0       57.40       50.35      4.72 o 
   3   2   0      403.64      408.47     26.06 o 
   4   2   0       53.98       49.77      2.26 o 
   5   2   0       69.06       62.75      3.01 o 
   6   2   0        0.01        0.51      0.57 o 
   7   2   0        3.19        3.12      1.49 o 
   8   2   0        6.04        9.34      2.67 o 
   1   3   0     1051.75     1070.17     76.41 o 
   2   3   0      421.23      472.55     33.61 o 
   3   3   0       96.24      110.30     11.39 o 
   4   3   0      114.19       96.22      7.36 o 
   5   3   0        3.35        8.74      1.43 o 
   6   3   0        0.35        0.52      1.27 o 
   7   3   0       11.79       18.31      2.15 o 
   8   3   0        8.32        9.12      2.24 o 
   0   4   0     2526.62     2881.75    527.95 o 
   1   4   0      510.75      550.69     41.59 o 
   2   4   0      151.14      180.17     11.23 o 
   3   4   0      244.08      246.99     19.76 o 
   4   4   0       35.27       33.44      3.19 o 
   5   4   0        5.62        7.63      1.29 o 
   6   4   0       15.83       22.19      2.37 o 
   7   4   0        0.51        2.02      1.82 o 
   8   4   0        2.21        2.46      1.71 o 
   1   5   0      240.19      277.55     24.44 o 
   2   5   0       15.36       11.01      1.69 o 
   3   5   0       82.52       71.87      3.52 o 
   4   5   0       85.46       72.72      6.23 o 
   5   5   0      322.68      372.49     27.78 o 
   6   5   0        0.66        2.78      1.26 o 
   7   5   0        1.78        1.85      2.00 o 
   0   6   0       33.21       28.74      4.05 o 
   1   6   0       97.17       90.48      9.29 o 
   2   6   0       11.87       12.47      1.11 o 
   3   6   0       12.07       13.93      1.70 o 
   4   6   0        0.17        0.95      1.07 o 
   5   6   0       39.43       34.45      3.31 o 
   6   6   0        2.52       -0.35      1.51 o 
   7   6   0        4.61        4.49      1.65 o 
   1   7   0        0.74        1.04      1.11 o 
   2   7   0        0.08        0.30      0.96 o 
   3   7   0        0.10        0.18      1.33 o 
   4   7   0       97.89      106.98      9.76 o 
   5   7   0        7.54        3.13      1.45 o 
   6   7   0       11.93        8.90      2.06 o 
   0   8   0      199.62      211.04     46.12 o 
   1   8   0       37.69       36.84      3.79 o 
   2   8   0        5.38        4.12      1.40 o 
   3   8   0       76.58       90.72      6.98 o 
   4   8   0        5.33        5.70      1.53 o 
   5   8   0        0.01        0.56      1.20 o 
   6   8   0        0.26       -2.74      2.74 o 
   1   9   0        1.78        2.37      0.96 o 
   2   9   0        3.35        2.47      1.59 o 
   3   9   0        1.87        3.38      1.47 o 
   4   9   0        4.31        0.75      1.84 o 
   5   9   0        4.44        4.77      3.06 o 
   0  10   0        4.13        6.01      2.79 o 
   1  10   0        0.11        0.32      1.49 o 
   2  10   0        1.11        0.00      1.36 o 
   3  10   0        0.44        3.22      1.80 o 
   4  10   0        0.00        2.80      2.22 o 
   1  11   0        0.66        1.20      1.21 o 
   2  11   0        2.92        3.08      1.15 o 
   3  11   0        1.43        1.78      2.47 o 
   0  12   0        0.54        4.88      4.24 o 
   1   0   1      125.60      121.76      2.91 o 
   2   0   1      588.81      487.84     16.36 o 
   3   0   1     1652.93     1507.87     50.50 o 
   4   0   1      316.41      288.73     14.22 o 
   5   0   1       78.53       56.73      4.67 o 
   6   0   1        8.37       11.04      1.63 o 
   7   0   1        3.31        4.95      1.40 o 
   8   0   1        3.68        8.06      2.07 o 
   1   1   1     3680.70     3161.36    116.75 o 
   2   1   1      426.09      329.24      8.88 o 
   3   1   1       27.74       25.29      1.19 o 
   4   1   1       60.79       50.95      1.88 o 
   5   1   1       21.63       18.52      1.07 o 
   6   1   1       10.96       12.79      0.99 o 
   7   1   1       21.49       22.93      1.62 o 
   8   1   1       13.94       19.07      3.35 o 
   0   2   1    15356.20    15430.31   1389.68 o 
   1   2   1     1942.96     2087.39     93.52 o 
   2   2   1       31.52       32.39      1.69 o 
   3   2   1      276.44      286.90     11.85 o 
   4   2   1      233.72      219.10      7.57 o 
   5   2   1      166.32      171.36      6.66 o 
   6   2   1       22.05       21.63      1.38 o 
   7   2   1        9.30       11.53      1.20 o 
   8   2   1        7.92        7.96      1.19 o 
   0   3   1      610.85      701.34     70.14 o 
   1   3   1      213.22      228.81      9.62 o 
   2   3   1      289.47      282.90     13.37 o 
   3   3   1      189.85      186.99     11.51 o 
   4   3   1       27.30       27.60      1.23 o 
   5   3   1      589.42      629.31     26.15 o 
   6   3   1        9.24        9.00      0.82 o 
   7   3   1        2.30        1.60      1.03 o 
   8   3   1        3.94        3.94      0.96 o 
   0   4   1      160.92      201.42     22.62 o 
   1   4   1      428.11      467.13     23.13 o 
   2   4   1       94.25       79.71      2.97 o 
   3   4   1      245.43      248.48     14.35 o 
   4   4   1       34.54       35.50      2.33 o 
   5   4   1      124.33      116.62      5.72 o 
   6   4   1       15.54       16.34      1.13 o 
   7   4   1        0.70        1.96      0.84 o 
   8   4   1        3.63        5.37      1.49 o 
   0   5   1        2.69        8.83      1.85 o 
   1   5   1      103.34      122.00      7.91 o 
   2   5   1      282.62      303.73     14.37 o 
   3   5   1       23.69       27.97      1.86 o 
   4   5   1       30.66       32.42      2.25 o 
   5   5   1       56.40       59.23      2.72 o 
   6   5   1       11.38       11.65      1.79 o 
   7   5   1        0.99        1.04      0.74 o 
   0   6   1        4.50        7.14      1.13 o 
   1   6   1      203.69      245.26     15.03 o 
   2   6   1       68.81       68.31      3.38 o 
   3   6   1       17.56       16.26      1.09 o 
   4   6   1       81.21       67.78      2.93 o 
   5   6   1        6.08        5.66      1.10 o 
   6   6   1        2.37        1.44      0.82 o 
   7   6   1        3.83        4.78      1.45 o 
   0   7   1      162.84      199.75     28.20 o 
   1   7   1        1.54        1.78      0.55 o 
   2   7   1        8.54       10.44      0.99 o 
   3   7   1       19.86       18.80      1.29 o 
   4   7   1        1.49        1.40      0.84 o 
   5   7   1       26.02       21.45      1.88 o 
   6   7   1        5.30        4.38      1.42 o 
   0   8   1      210.77      264.15     32.54 o 
   1   8   1       34.88       34.16      2.81 o 
   2   8   1       15.21       13.50      1.22 o 
   3   8   1       30.61       27.04      2.48 o 
   4   8   1       18.85       18.58      1.43 o 
   5   8   1       10.73       11.82      1.72 o 
   6   8   1        1.57        2.48      1.49 o 
   0   9   1       24.19       21.31      4.06 o 
   1   9   1        5.40        4.37      0.88 o 
   2   9   1        0.07        2.04      1.26 o 
   3   9   1       11.56       13.56      1.44 o 
   4   9   1        2.19        1.39      1.13 o 
   5   9   1        0.13       -0.89      1.78 o 
   0  10   1       14.56       12.16      2.72 o 
   1  10   1        4.45        5.93      1.19 o 
   2  10   1        2.95        2.82      0.85 o 
   3  10   1        1.91        3.83      1.08 o 
   4  10   1        2.61        5.00      1.54 o 
   0  11   1        0.04        0.29      1.38 o 
   1  11   1        2.53        1.17      0.92 o 
   2  11   1        1.25       -1.05      1.59 o 
   3  11   1        1.07        3.93      1.57 o 
   0  12   1        2.07       -0.49      2.73 o 
   1   0   2      103.29       96.04      2.47 o 
   2   0   2     5542.67     4646.68    182.44 o 
   3   0   2      487.98      474.72     15.35 o 
   4   0   2        0.65        3.13      0.82 o 
   5   0   2      241.64      243.53     11.62 o 
   6   0   2        2.81        3.65      0.69 o 
   7   0   2        6.27        9.08      1.25 o 
   8   0   2        2.86        2.61      1.71 o 
   0   1   2     4120.19     3709.50    353.41 o 
   1   1   2     5645.01     5113.86    215.10 o 
   2   1   2      334.00      259.57      7.13 o 
   3   1   2      646.93      562.56     14.45 o 
   4   1   2       30.70       26.54      1.20 o 
   5   1   2       26.59       27.42      1.53 o 
   6   1   2       24.40       24.92      1.26 o 
   7   1   2        6.02        5.82      0.69 o 
   8   1   2        7.20        4.97      1.14 o 
   0   2   2     3974.36     4408.90    401.32 o 
   1   2   2     2247.88     2171.59     98.53 o 
   2   2   2      886.92      848.35     46.33 o 
   3   2   2      263.65      291.90     11.46 o 
   4   2   2      153.95      142.39      5.71 o 
   5   2   2       91.34       72.83      2.49 o 
   6   2   2       34.57       38.25      1.70 o 
   7   2   2        8.90       10.99      1.08 o 
   8   2   2        6.43        8.79      1.55 o 
   0   3   2      462.78      465.44     44.37 o 
   1   3   2      485.58      464.98     24.08 o 
   2   3   2      143.69      134.24      7.80 o 
   3   3   2      241.22      223.42     14.26 o 
   4   3   2      130.39      135.57      6.87 o 
   5   3   2       16.46       17.47      1.21 o 
   6   3   2       17.69       17.47      1.13 o 
   7   3   2        1.40        2.96      0.82 o 
   8   3   2        6.09        7.17      1.52 o 
   0   4   2      567.34      627.20     72.16 o 
   1   4   2      239.48      275.67     15.30 o 
   2   4   2     1197.41     1307.55     58.63 o 
   3   4   2      196.85      237.22     15.08 o 
   4   4   2      235.28      262.80     15.20 o 
   5   4   2      339.07      346.02     15.84 o 
   6   4   2        1.85        0.12      0.85 o 
   7   4   2        4.63        3.91      1.03 o 
   8   4   2        2.93        3.08      1.07 o 
   0   5   2      619.91      638.76     72.85 o 
   1   5   2       77.23       88.72      4.61 o 
   2   5   2      146.47      159.88      6.35 o 
   3   5   2      117.36      122.08      4.15 o 
   4   5   2        6.75        7.11      0.80 o 
   5   5   2       98.26       90.82      3.56 o 
   6   5   2       11.14        8.79      1.07 o 
   7   5   2       12.65       14.12      2.11 o 
   0   6   2        0.96        5.55      1.10 o 
   1   6   2        2.99        3.50      0.65 o 
   2   6   2        4.54        5.49      0.81 o 
   3   6   2       22.09       15.98      1.62 o 
   4   6   2       17.03       16.66      2.00 o 
   5   6   2        6.09        8.14      0.93 o 
   6   6   2        5.02        5.81      0.80 o 
   7   6   2        0.98        3.72      1.44 o 
   0   7   2       37.03       44.83      7.23 o 
   1   7   2       63.83       66.33      4.86 o 
   2   7   2       14.01       14.94      1.26 o 
   3   7   2        4.40        4.24      0.76 o 
   4   7   2       23.53       15.92      1.38 o 
   5   7   2       24.62       25.06      2.14 o 
   6   7   2        3.71        3.93      1.02 o 
   0   8   2        7.99       12.59      2.06 o 
   1   8   2       37.70       38.44      3.10 o 
   2   8   2       13.82       12.93      0.92 o 
   3   8   2       37.55       34.44      2.27 o 
   4   8   2        5.41        5.24      1.14 o 
   5   8   2        0.55        2.45      1.19 o 
   6   8   2        0.70        1.54      1.56 o 
   0   9   2       82.29       95.25     11.76 o 
   1   9   2       17.62       13.75      1.08 o 
   2   9   2       13.63       12.93      1.34 o 
   3   9   2        8.03       10.51      1.67 o 
   4   9   2        4.37        4.68      1.16 o 
   5   9   2        4.19        2.78      1.49 o 
   0  10   2        7.17        9.70      1.64 o 
   1  10   2        6.48        3.46      0.80 o 
   2  10   2        1.08        0.35      1.06 o 
   3  10   2        2.47        3.27      1.22 o 
   4  10   2        0.31        2.22      1.42 o 
   0  11   2        1.43        2.89      1.85 o 
   1  11   2        4.27        3.73      0.94 o 
   2  11   2        0.78        0.97      0.94 o 
   3  11   2        2.13        2.00      1.33 o 
   0  12   2        3.26        6.63      2.32 o 
   1   0   3     6231.71     5634.85    308.46 o 
   2   0   3       74.30       64.54      3.30 o 
   3   0   3        5.55        9.71      0.86 o 
   4   0   3      693.00      723.66     29.34 o 
   5   0   3      132.46      131.68      5.47 o 
   6   0   3        3.64        2.73      0.58 o 
   7   0   3       40.16       37.16      4.07 o 
   8   0   3        9.75        7.00      4.90 o 
   0   1   3     2059.46     1978.06    220.52 o 
   1   1   3     1193.41     1024.76     46.21 o 
   2   1   3      600.00      530.13     16.82 o 
   3   1   3      720.40      643.05     16.42 o 
   4   1   3        0.86        2.20      0.77 o 
   5   1   3        1.36        2.16      0.56 o 
   6   1   3       17.90       19.91      1.10 o 
   7   1   3        2.06        2.51      0.76 o 
   8   1   3        3.55        5.86      1.07 o 
   0   2   3       79.14       95.49      9.20 o 
   1   2   3      287.94      287.10     15.52 o 
   2   2   3      589.43      570.39     32.47 o 
   3   2   3      320.84      326.49     12.97 o 
   4   2   3      156.77      166.41      5.68 o 
   5   2   3      186.22      190.01      5.24 o 
   6   2   3       47.32       45.66      2.10 o 
   7   2   3        4.00        3.75      0.78 o 
   8   2   3        2.11        1.79      1.40 o 
   0   3   3     1889.08     2083.22    211.01 o 
   1   3   3      194.13      175.88      8.73 o 
   2   3   3       25.71       23.58      1.32 o 
   3   3   3      216.35      197.35     11.27 o 
   4   3   3        4.24        3.81      0.75 o 
   5   3   3      103.35       99.48      4.26 o 
   6   3   3       36.43       32.90      1.78 o 
   7   3   3       21.18       21.85      1.61 o 
   8   3   3        3.80        4.51      1.07 o 
   0   4   3      116.28      139.93     15.84 o 
   1   4   3      325.66      391.78     22.01 o 
   2   4   3      116.27      133.79      6.15 o 
   3   4   3       24.22       22.89      1.08 o 
   4   4   3       13.41       12.64      1.31 o 
   5   4   3       10.28       10.28      0.87 o 
   6   4   3        0.51        0.87      0.69 o 
   7   4   3        4.28        5.36      0.95 o 
   8   4   3        7.19        9.59      1.67 o 
   0   5   3       12.50       13.54      2.23 o 
   1   5   3       14.82       12.24      0.97 o 
   2   5   3       74.66       82.10      3.78 o 
   3   5   3       82.99       77.71      3.98 o 
   4   5   3       57.90       57.55      2.94 o 
   5   5   3       23.43       21.40      1.36 o 
   6   5   3        7.35        8.20      1.57 o 
   7   5   3        2.40        2.45      1.01 o 
   0   6   3        3.38        2.16      0.97 o 
   1   6   3       19.26       23.94      2.06 o 
   2   6   3        1.08        1.76      0.74 o 
   3   6   3       72.60       73.18      2.92 o 
   4   6   3       16.19       14.68      1.11 o 
   5   6   3       29.32       25.89      1.76 o 
   6   6   3        3.48        2.76      0.95 o 
   7   6   3        1.84        1.17      1.08 o 
   0   7   3      334.04      405.28     50.67 o 
   1   7   3       91.74       86.71      5.77 o 
   2   7   3      108.95      102.69      5.77 o 
   3   7   3       67.23       64.64      2.48 o 
   4   7   3       21.43       22.33      1.66 o 
   5   7   3       16.69       12.40      2.43 o 
   6   7   3        1.65        3.53      0.98 o 
   0   8   3        0.36        1.29      0.77 o 
   1   8   3       29.21       27.89      2.53 o 
   2   8   3       37.79       36.98      2.42 o 
   3   8   3       28.24       28.85      1.88 o 
   4   8   3        0.38        3.68      1.06 o 
   5   8   3        0.97        1.77      1.26 o 
   6   8   3        3.88        3.60      1.44 o 
   0   9   3        0.75        1.18      0.92 o 
   1   9   3        4.51        5.42      0.72 o 
   2   9   3        8.93        8.09      1.38 o 
   3   9   3       18.26       16.18      1.65 o 
   4   9   3        0.56        1.67      1.00 o 
   5   9   3        2.87        2.58      1.36 o 
   0  10   3        0.37        1.70      1.58 o 
   1  10   3        0.67        1.40      0.90 o 
   2  10   3       14.33       13.65      1.66 o 
   3  10   3        8.33        6.41      1.56 o 
   4  10   3        1.78        2.66      1.44 o 
   0  11   3        2.94        0.98      1.45 o 
   1  11   3        0.59       -0.58      1.02 o 
   2  11   3        0.18        0.56      1.05 o 
   3  11   3        3.65        4.67      1.51 o 
   0   0   4     1114.49     1361.03    116.04 o 
   1   0   4      927.23      975.67     58.49 o 
   2   0   4     2019.86     1745.78     48.82 o 
   3   0   4     1412.05     1253.92     48.62 o 
   4   0   4       38.20       43.97      1.80 o 
   5   0   4      148.70      152.77      5.73 o 
   6   0   4       54.98       47.87      2.76 o 
   7   0   4       21.18       15.41      1.64 o 
   8   0   4        1.70        1.34      1.38 o 
   0   1   4     1502.77     1330.88    139.64 o 
   1   1   4     3538.72     3326.85    163.24 o 
   2   1   4       96.52       75.43      2.28 o 
   3   1   4      945.54      896.24     24.67 o 
   4   1   4      179.96      175.42      5.57 o 
   5   1   4        8.80        7.05      0.73 o 
   6   1   4       14.54       19.63      1.14 o 
   7   1   4        0.42        1.14      0.64 o 
   8   1   4        0.47        0.09      0.74 o 
   0   2   4     3932.81     4067.68    426.48 o 
   1   2   4     1257.53     1199.90     72.18 o 
   2   2   4      135.38      134.15      8.02 o 
   3   2   4       97.91       80.50      2.82 o 
   4   2   4      164.45      153.72      6.34 o 
   5   2   4       26.70       27.02      1.22 o 
   6   2   4        7.12        6.16      0.81 o 
   7   2   4        9.25        9.91      0.98 o 
   8   2   4        7.18        5.97      1.50 o 
   0   3   4       78.33       98.39      9.98 o 
   1   3   4      803.67      870.79     44.16 o 
   2   3   4      733.51      714.20     37.31 o 
   3   3   4      273.94      319.73     17.47 o 
   4   3   4      195.63      222.91     13.96 o 
   5   3   4       70.76       58.82      2.76 o 
   6   3   4       28.91       31.95      2.20 o 
   7   3   4        1.72        1.66      0.86 o 
   8   3   4        1.37        4.40      1.62 o 
   0   4   4      375.68      411.79     45.30 o 
   1   4   4      159.23      201.93     11.19 o 
   2   4   4      114.74      110.85      5.33 o 
   3   4   4      298.40      295.48     16.84 o 
   4   4   4       80.51       67.68      3.02 o 
   5   4   4        3.01        5.62      0.73 o 
   6   4   4       10.51       10.45      1.10 o 
   7   4   4       19.92       24.72      2.88 o 
   8   4   4        2.04        2.56      1.55 o 
   0   5   4      425.01      472.50     60.39 o 
   1   5   4      139.00      148.49      9.86 o 
   2   5   4      316.27      370.33     14.25 o 
   3   5   4       45.78       38.97      1.89 o 
   4   5   4      139.87      130.67      5.29 o 
   5   5   4        4.81        6.23      0.98 o 
   6   5   4        1.55        2.26      1.13 o 
   7   5   4        4.00        4.39      1.73 o 
   0   6   4       88.36      108.13     14.35 o 
   1   6   4       22.37       20.77      1.72 o 
   2   6   4       89.75       96.63      4.79 o 
   3   6   4       41.49       40.82      2.64 o 
   4   6   4       10.02        9.27      1.19 o 
   5   6   4        3.08        2.99      0.87 o 
   6   6   4        0.76        0.99      1.13 o 
   7   6   4        3.28        4.11      1.33 o 
   0   7   4       75.13       80.53     12.08 o 
   1   7   4        2.88        3.95      0.88 o 
   2   7   4      103.87      109.03      5.20 o 
   3   7   4       27.63       20.52      1.32 o 
   4   7   4        3.92        2.99      0.87 o 
   5   7   4        3.96        4.05      1.42 o 
   6   7   4        0.54        1.04      1.06 o 
   0   8   4        0.79       -0.02      1.05 o 
   1   8   4       15.40       14.77      1.26 o 
   2   8   4       23.37       23.93      1.51 o 
   3   8   4       11.73       13.61      1.41 o 
   4   8   4        9.30        6.27      1.17 o 
   5   8   4        6.27        6.69      1.54 o 
   6   8   4        1.88        1.99      2.19 o 
   0   9   4       21.14       23.58      4.69 o 
   1   9   4        5.14        4.11      1.14 o 
   2   9   4       39.73       48.72      3.11 o 
   3   9   4        1.55        2.85      1.63 o 
   4   9   4        1.06       -1.17      1.52 o 
   5   9   4        0.49        1.89      1.29 o 
   0  10   4        4.50        3.90      1.22 o 
   1  10   4        3.59        3.85      1.10 o 
   2  10   4        3.78        3.60      1.03 o 
   3  10   4        1.34        3.76      1.20 o 
   4  10   4        1.10        3.66      1.77 o 
   0  11   4        1.18        3.03      1.53 o 
   1  11   4        0.47        1.35      1.06 o 
   2  11   4        0.50        0.76      1.03 o 
   3  11   4        2.42        2.63      1.03 o 
   1   0   5       10.37       13.61      1.42 o 
   2   0   5      429.25      327.03      9.68 o 
   3   0   5     1731.61     1646.68     59.95 o 
   4   0   5       51.18       50.81      2.38 o 
   5   0   5       53.63       48.58      3.83 o 
   6   0   5       10.19       11.58      1.92 o 
   7   0   5        2.14        4.20      1.19 o 
   8   0   5        0.25        0.94      1.28 o 
   0   1   5     1808.51     1814.64    176.92 o 
   1   1   5     2375.24     2526.52    125.00 o 
   2   1   5     1997.20     1895.84     61.14 o 
   3   1   5      176.43      150.55      5.10 o 
   4   1   5       11.57       12.40      0.87 o 
   5   1   5       27.41       26.50      1.25 o 
   6   1   5       13.86       13.50      1.07 o 
   7   1   5        4.56        4.43      0.99 o 
   8   1   5        3.75        5.81      1.15 o 
   0   2   5       93.66       84.42      9.44 o 
   1   2   5     1108.40     1176.16     64.37 o 
   2   2   5      103.71       89.35      3.88 o 
   3   2   5      303.98      319.99     13.64 o 
   4   2   5       64.47       63.72      2.82 o 
   5   2   5      155.18      172.92      7.24 o 
   6   2   5       29.55       31.16      1.65 o 
   7   2   5       19.49       22.80      1.56 o 
   8   2   5        0.77        2.95      1.10 o 
   0   3   5      795.72      830.47     76.35 o 
   1   3   5       67.52       64.27      2.91 o 
   2   3   5     1602.41     1677.44     83.62 o 
   3   3   5       92.90       81.76      4.73 o 
   4   3   5        5.22        4.12      0.56 o 
   5   3   5       25.04       22.73      1.35 o 
   6   3   5        3.83        5.74      1.05 o 
   7   3   5        4.89        5.59      1.11 o 
   8   3   5        0.46        4.02      1.37 o 
   0   4   5      364.75      421.93     39.16 o 
   1   4   5      180.95      176.51      8.50 o 
   2   4   5      156.75      149.02      6.33 o 
   3   4   5       10.86       11.06      1.27 o 
   4   4   5      119.19      120.84      7.11 o 
   5   4   5       30.60       26.61      2.11 o 
   6   4   5        8.65        5.19      1.22 o 
   7   4   5        2.85        3.95      0.90 o 
   8   4   5        2.39        4.38      1.41 o 
   0   5   5        6.28        8.03      1.12 o 
   1   5   5       28.31       29.27      1.56 o 
   2   5   5      304.06      357.81     18.93 o 
   3   5   5       19.39       17.23      1.33 o 
   4   5   5       52.26       43.82      2.00 o 
   5   5   5       52.75       58.08      2.65 o 
   6   5   5       25.02       23.96      2.19 o 
   7   5   5        1.52        2.49      1.27 o 
   0   6   5      105.06      116.50     13.43 o 
   1   6   5      163.65      198.49     11.82 o 
   2   6   5       82.08       93.84      4.31 o 
   3   6   5       23.14       21.67      2.25 o 
   4   6   5       94.90       96.03      5.34 o 
   5   6   5       26.39       27.25      2.02 o 
   6   6   5        3.70        6.26      1.08 o 
   7   6   5        6.27        5.37      1.59 o 
   0   7   5        0.62        0.36      1.46 o 
   1   7   5       78.47       84.60      5.57 o 
   2   7   5       86.76       88.64      5.21 o 
   3   7   5        0.11        1.84      0.79 o 
   4   7   5       34.90       34.22      1.85 o 
   5   7   5        1.59        2.28      1.35 o 
   6   7   5        1.24        2.28      0.95 o 
   0   8   5       18.02       15.57      3.11 o 
   1   8   5        7.48        5.93      0.67 o 
   2   8   5        1.43        1.60      0.96 o 
   3   8   5        0.36        0.47      1.10 o 
   4   8   5        3.66        1.73      1.00 o 
   5   8   5        0.35       -0.44      1.29 o 
   6   8   5        0.26        1.55      1.51 o 
   0   9   5        4.93        5.85      1.10 o 
   1   9   5        1.46        1.15      0.83 o 
   2   9   5        3.29        0.24      1.12 o 
   3   9   5       23.15       25.49      2.18 o 
   4   9   5        3.97        3.77      1.04 o 
   5   9   5        7.74        9.86      1.97 o 
   0  10   5        3.88        1.97      1.13 o 
   1  10   5        6.75        6.26      0.98 o 
   2  10   5        1.45        2.69      1.15 o 
   3  10   5        6.05        3.47      1.18 o 
   4  10   5        0.37        0.13      1.17 o 
   0  11   5       13.00       12.43      3.24 o 
   1  11   5        2.17        2.00      1.38 o 
   2  11   5        4.60        2.27      1.19 o 
   3  11   5        4.45        3.35      1.57 o 
   0   0   6      292.31      362.55     27.94 o 
   1   0   6     1358.36     1548.82    118.50 o 
   2   0   6      455.86      401.62     14.44 o 
   3   0   6      668.00      721.51     28.51 o 
   4   0   6        5.56        5.16      1.19 o 
   5   0   6      143.01      122.10      6.97 o 
   6   0   6        0.39        1.22      0.65 o 
   7   0   6        8.16        8.30      1.12 o 
   8   0   6        0.06       -1.10      1.10 o 
   0   1   6     2202.35     2217.34    257.90 o 
   1   1   6     1220.10     1315.13     77.70 o 
   2   1   6       16.89       15.97      0.82 o 
   3   1   6       50.30       60.56      1.34 o 
   4   1   6        8.99        7.79      0.83 o 
   5   1   6       67.03       75.18      3.33 o 
   6   1   6       86.49       91.48      3.62 o 
   7   1   6        7.18        6.86      0.94 o 
   8   1   6        3.23        4.40      1.09 o 
   0   2   6       55.55       33.80      6.32 o 
   1   2   6      235.19      248.91     12.83 o 
   2   2   6      664.04      666.50     28.30 o 
   3   2   6      687.88      731.01     30.22 o 
   4   2   6        0.83        2.00      0.50 o 
   5   2   6      105.02      102.95      3.93 o 
   6   2   6       16.43       18.21      1.34 o 
   7   2   6        0.40        1.99      0.67 o 
   8   2   6        0.75        0.61      0.69 o 
   0   3   6        9.83        9.80      1.79 o 
   1   3   6      359.11      454.71     23.41 o 
   2   3   6      893.55      943.66     45.83 o 
   3   3   6      131.47      134.03      7.01 o 
   4   3   6      169.24      178.75      9.71 o 
   5   3   6       57.36       59.54      3.20 o 
   6   3   6        9.93       13.83      1.40 o 
   7   3   6        6.60        4.46      1.29 o 
   8   3   6        1.20        3.43      1.08 o 
   0   4   6        1.98        2.59      0.57 o 
   1   4   6      350.00      386.04     21.31 o 
   2   4   6      612.80      671.69     34.09 o 
   3   4   6       32.16       35.81      2.20 o 
   4   4   6       64.44       52.42      2.63 o 
   5   4   6       39.51       42.39      2.09 o 
   6   4   6       27.60       25.14      1.79 o 
   7   4   6        2.79        3.36      0.92 o 
   0   5   6        6.26        7.20      1.70 o 
   1   5   6      137.71      162.85      8.43 o 
   2   5   6      175.10      210.30     10.76 o 
   3   5   6      103.43      102.06      5.38 o 
   4   5   6       29.27       25.64      1.95 o 
   5   5   6       23.03       22.53      1.68 o 
   6   5   6        9.55       11.92      1.88 o 
   7   5   6        7.54       10.78      2.47 o 
   0   6   6        6.52        5.06      0.99 o 
   1   6   6       47.35       48.99      3.06 o 
   2   6   6        7.68        7.61      0.65 o 
   3   6   6        5.94        5.95      0.75 o 
   4   6   6        3.97        4.04      0.95 o 
   5   6   6        0.73        5.38      1.21 o 
   6   6   6        2.42        4.26      1.09 o 
   7   6   6        3.02        6.76      1.63 o 
   0   7   6        6.92       12.82      1.41 o 
   1   7   6       84.83       95.57      6.39 o 
   2   7   6       21.48       21.70      1.71 o 
   3   7   6       57.12       61.00      2.59 o 
   4   7   6       54.83       61.21      2.93 o 
   5   7   6        8.43        7.95      1.09 o 
   6   7   6        2.28        3.02      1.12 o 
   0   8   6       53.40       63.70      8.27 o 
   1   8   6       91.73      103.89      7.73 o 
   2   8   6       34.24       36.54      2.67 o 
   3   8   6       13.76       12.63      1.48 o 
   4   8   6        0.98        2.05      1.07 o 
   5   8   6        2.28        4.86      1.28 o 
   6   8   6        0.04        1.72      1.35 o 
   0   9   6       35.59       42.06      3.98 o 
   1   9   6        1.99        4.31      0.96 o 
   2   9   6        2.59        2.30      0.93 o 
   3   9   6       10.76        7.33      1.58 o 
   4   9   6        4.81        2.34      0.98 o 
   5   9   6        0.12        2.98      1.26 o 
   0  10   6        5.53        2.84      1.46 o 
   1  10   6        7.85        7.55      1.19 o 
   2  10   6        9.00       10.44      1.56 o 
   3  10   6        1.33        1.37      1.56 o 
   4  10   6        1.79        3.37      1.19 o 
   0  11   6        0.00        0.58      2.28 o 
   1  11   6        0.17        0.91      1.08 o 
   2  11   6        2.96        4.11      1.13 o 
   3  11   6        3.74        6.92      1.57 o 
   1   0   7     3013.97     3337.99    277.30 o 
   2   0   7     2545.14     2651.22    103.56 o 
   3   0   7       38.39       30.10      1.34 o 
   4   0   7       27.38       28.52      1.36 o 
   5   0   7        5.24        2.47      0.71 o 
   6   0   7       27.54       22.52      2.24 o 
   7   0   7        0.81        0.87      1.46 o 
   8   0   7        4.35        6.99      2.42 o 
   0   1   7     7831.34     8641.72    741.12 o 
   1   1   7      384.79      394.60     22.33 o 
   2   1   7      882.95      902.65     31.91 o 
   3   1   7      140.70      119.02      4.06 o 
   4   1   7      252.84      228.19      9.11 o 
   5   1   7       42.57       41.16      1.62 o 
   6   1   7       19.85       19.00      1.18 o 
   7   1   7        8.79        8.11      1.05 o 
   8   1   7        2.92        4.27      1.19 o 
   0   2   7      861.43      788.64     95.03 o 
   1   2   7      707.15      725.04     45.11 o 
   2   2   7      149.14      132.48      5.74 o 
   3   2   7      223.62      200.01      8.03 o 
   4   2   7      114.79      120.22      4.98 o 
   5   2   7       25.58       25.46      1.28 o 
   6   2   7       14.42       10.78      1.22 o 
   7   2   7        0.51        0.53      0.96 o 
   8   2   7        0.11        0.83      0.97 o 
   0   3   7      571.98      557.63     56.46 o 
   1   3   7     1078.99     1194.59     74.95 o 
   2   3   7        4.98        6.51      0.69 o 
   3   3   7       72.23       63.63      3.30 o 
   4   3   7       16.31       11.63      0.91 o 
   5   3   7       82.75       83.24      3.30 o 
   6   3   7       20.17       18.70      1.61 o 
   7   3   7        8.41        8.44      1.31 o 
   8   3   7        1.56        3.57      0.96 o 
   0   4   7       99.69       80.47      6.94 o 
   1   4   7      225.19      240.86     12.39 o 
   2   4   7      354.15      370.48     23.42 o 
   3   4   7       82.02       89.98      3.23 o 
   4   4   7       29.11       23.44      1.33 o 
   5   4   7       42.47       39.38      1.99 o 
   6   4   7       16.76       23.29      1.72 o 
   7   4   7        4.36        3.55      0.95 o 
   0   5   7      468.07      579.54     55.47 o 
   1   5   7       79.79       77.05      5.19 o 
   2   5   7       42.30       38.77      3.52 o 
   3   5   7       41.08       33.96      1.76 o 
   4   5   7      153.42      147.79      8.12 o 
   5   5   7       21.23       17.88      1.77 o 
   6   5   7       16.88       16.95      1.67 o 
   7   5   7        2.92        3.09      1.32 o 
   0   6   7       58.77       60.52      7.00 o 
   1   6   7       26.75       29.00      2.26 o 
   2   6   7       55.79       57.84      3.65 o 
   3   6   7        0.15        2.64      1.07 o 
   4   6   7       20.76       18.45      1.68 o 
   5   6   7        1.58        1.59      1.02 o 
   6   6   7        0.36        3.53      0.94 o 
   7   6   7        1.91        2.53      1.31 o 
   0   7   7      110.67      138.67     15.24 o 
   1   7   7       26.39       22.40      1.39 o 
   2   7   7       20.58       18.11      1.54 o 
   3   7   7        2.51        3.82      0.82 o 
   4   7   7       11.44       13.66      1.31 o 
   5   7   7        1.66        2.16      0.93 o 
   6   7   7        1.23        2.68      1.07 o 
   0   8   7        2.29        3.09      0.74 o 
   1   8   7       17.88       22.52      2.06 o 
   2   8   7        6.10        8.35      1.03 o 
   3   8   7        2.33        2.05      0.88 o 
   4   8   7       18.13       15.89      1.86 o 
   5   8   7        1.04        1.68      1.64 o 
   6   8   7        0.12       -0.25      1.13 o 
   0   9   7       42.23       34.23      4.56 o 
   1   9   7        1.83        3.48      0.81 o 
   2   9   7        8.14        8.63      1.22 o 
   3   9   7        4.61        4.74      1.15 o 
   4   9   7        2.67        4.29      1.91 o 
   5   9   7        1.55        3.71      1.35 o 
   0  10   7        0.03        0.34      1.65 o 
   1  10   7       26.86       24.24      3.07 o 
   2  10   7        3.77        2.98      0.97 o 
   3  10   7        4.92        3.32      1.40 o 
   4  10   7        0.03        1.72      1.13 o 
   0  11   7        0.07       -1.62      1.62 o 
   1  11   7        4.24        3.11      1.44 o 
   2  11   7        1.59        2.59      1.31 o 
   0   0   8     2050.55     2612.38     35.48 o 
   1   0   8       88.57       97.13      8.04 o 
   2   0   8        3.39        1.20      1.29 o 
   3   0   8       12.99        9.99      0.73 o 
   4   0   8      269.95      232.80     11.09 o 
   5   0   8        1.98        2.78      0.87 o 
   6   0   8        4.20        2.45      1.02 o 
   7   0   8        0.03        1.09      1.01 o 
   8   0   8        1.05        3.55      1.53 o 
   0   1   8       10.25       10.12      2.15 o 
   1   1   8      186.82      230.50     15.47 o 
   2   1   8      127.67      115.76      4.91 o 
   3   1   8      137.37      150.26      5.39 o 
   4   1   8       97.96       84.03      3.63 o 
   5   1   8      134.78      127.49      4.32 o 
   6   1   8        6.26        5.73      0.68 o 
   7   1   8        8.44        7.24      0.81 o 
   8   1   8        0.26        2.61      0.85 o 
   0   2   8        2.44        3.34      0.66 o 
   1   2   8      961.48      977.51     59.71 o 
   2   2   8      437.69      479.57     20.88 o 
   3   2   8      357.01      388.11     16.35 o 
   4   2   8       66.18       61.74      3.23 o 
   5   2   8       16.80       16.63      1.13 o 
   6   2   8       42.29       41.57      2.40 o 
   7   2   8        0.50        1.37      0.81 o 
   8   2   8        2.82        2.84      1.35 o 
   0   3   8       14.36       14.68      2.39 o 
   1   3   8      731.22      822.03     54.14 o 
   2   3   8       25.80       27.18      2.51 o 
   3   3   8       14.94       10.56      0.97 o 
   4   3   8      321.39      326.61     16.84 o 
   5   3   8        0.51        1.66      0.55 o 
   6   3   8       12.79       12.82      1.08 o 
   7   3   8        1.33        1.82      1.13 o 
   8   3   8        0.36        2.31      1.02 o 
   0   4   8       85.75      103.06      9.03 o 
   1   4   8       88.09       87.65      6.43 o 
   2   4   8       99.12      106.69      7.53 o 
   3   4   8        8.01        5.01      1.50 o 
   4   4   8      247.59      221.59     11.43 o 
   5   4   8       51.85       49.33      2.19 o 
   6   4   8        1.74        1.73      0.83 o 
   7   4   8        4.24        4.93      0.96 o 
   0   5   8      180.59      201.30     19.69 o 
   1   5   8      117.20      118.04      7.11 o 
   2   5   8       45.70       40.29      2.62 o 
   3   5   8       23.59       26.47      1.84 o 
   4   5   8       32.47       28.48      2.53 o 
   5   5   8        4.57        4.10      1.07 o 
   6   5   8        0.16        1.95      1.06 o 
   7   5   8        1.17        0.63      1.13 o 
   0   6   8       53.28       67.99      7.80 o 
   1   6   8        8.90        6.84      1.05 o 
   2   6   8       18.50       18.09      1.79 o 
   3   6   8       37.04       35.41      2.21 o 
   4   6   8       14.22       12.47      1.23 o 
   5   6   8        6.96        7.95      1.13 o 
   6   6   8        2.69        3.44      1.04 o 
   7   6   8        0.72        2.02      1.24 o 
   0   7   8       16.09       13.08      2.58 o 
   1   7   8       29.03       29.11      2.41 o 
   2   7   8       16.36        9.79      1.31 o 
   3   7   8       18.39       16.61      1.64 o 
   4   7   8       11.73        8.24      1.11 o 
   5   7   8        2.85        3.34      1.00 o 
   6   7   8        1.60        4.07      1.62 o 
   0   8   8       26.49       23.52      2.65 o 
   1   8   8      144.71      162.72     13.71 o 
   2   8   8        1.35        1.16      0.87 o 
   3   8   8        9.96       11.96      1.43 o 
   4   8   8        1.93        3.70      0.93 o 
   5   8   8        0.57        2.85      1.36 o 
   6   8   8        0.66       -0.59      1.27 o 
   0   9   8        1.33        3.23      1.78 o 
   1   9   8        1.83        2.86      1.10 o 
   2   9   8        6.29        4.52      1.00 o 
   3   9   8        2.42        0.95      1.21 o 
   4   9   8        1.49        2.58      1.22 o 
   5   9   8        2.73        3.53      1.33 o 
   0  10   8        2.34        2.54      1.03 o 
   1  10   8        2.40        0.95      0.75 o 
   2  10   8        2.82        2.78      1.75 o 
   3  10   8        1.67        5.26      1.30 o 
   4  10   8        0.27        0.21      1.48 o 
   0  11   8        0.77        3.02      1.46 o 
   1  11   8        3.66        4.60      1.61 o 
   2  11   8        3.10        1.74      1.27 o 
   1   0   9     2278.35     2569.21    196.16 o 
   2   0   9       48.11       52.86      3.63 o 
   3   0   9       18.91       18.89      0.97 o 
   4   0   9      106.90       93.41      3.78 o 
   5   0   9       65.77       58.95      4.43 o 
   6   0   9       94.19      103.17      5.79 o 
   7   0   9        2.12        3.29      0.97 o 
   8   0   9        1.91        4.71      2.66 o 
   0   1   9      167.13      156.23     11.36 o 
   1   1   9     1952.48     2254.18    131.77 o 
   2   1   9       71.21       75.73      4.45 o 
   3   1   9      123.07      124.12      4.21 o 
   4   1   9      147.72      118.55      4.35 o 
   5   1   9       25.01       20.85      1.72 o 
   6   1   9        1.49        2.70      0.65 o 
   7   1   9        3.59        5.38      0.84 o 
   8   1   9        0.94       -0.17      1.10 o 
   0   2   9      260.70      257.62     27.35 o 
   1   2   9     1001.92     1087.84     75.08 o 
   2   2   9      501.72      544.06     28.93 o 
   3   2   9       44.76       47.37      2.49 o 
   4   2   9       36.76       30.85      1.87 o 
   5   2   9       11.41       11.52      0.87 o 
   6   2   9        4.78        4.43      0.98 o 
   7   2   9        1.62        2.31      0.73 o 
   8   2   9        0.88        5.74      1.28 o 
   0   3   9       21.25       16.67      2.94 o 
   1   3   9      237.93      252.42     17.77 o 
   2   3   9      156.63      172.94     11.27 o 
   3   3   9       16.42       14.60      0.87 o 
   4   3   9      154.28      132.37      7.73 o 
   5   3   9       25.24       29.60      1.84 o 
   6   3   9        1.53        2.79      0.82 o 
   7   3   9        1.97        1.99      0.99 o 
   0   4   9       41.90       27.32      2.29 o 
   1   4   9      305.03      331.37     22.72 o 
   2   4   9        9.85        5.86      0.95 o 
   3   4   9       11.01       11.06      1.16 o 
   4   4   9      139.28      150.32      7.73 o 
   5   4   9       13.83       11.71      1.07 o 
   6   4   9        7.44        7.76      1.49 o 
   7   4   9        3.92        3.06      0.99 o 
   0   5   9       36.88       46.67      4.51 o 
   1   5   9      104.07      100.83      7.23 o 
   2   5   9       45.65       53.70      4.47 o 
   3   5   9       15.56       13.13      1.21 o 
   4   5   9      116.65      120.51      6.55 o 
   5   5   9       23.27       20.48      1.72 o 
   6   5   9        2.51        2.84      0.98 o 
   7   5   9        2.13        3.19      0.94 o 
   0   6   9       71.08       77.21      8.27 o 
   1   6   9      192.05      213.68     14.92 o 
   2   6   9        8.67        7.40      0.91 o 
   3   6   9       11.09        8.47      1.36 o 
   4   6   9       82.21       90.14      4.36 o 
   5   6   9        1.09        0.43      1.02 o 
   6   6   9        1.28        3.89      1.15 o 
   7   6   9        0.76        3.56      1.39 o 
   0   7   9        0.87        2.94      1.58 o 
   1   7   9       16.02       16.46      1.08 o 
   2   7   9        2.94        1.73      0.81 o 
   3   7   9        5.79        4.43      1.02 o 
   4   7   9       10.97        9.91      1.10 o 
   5   7   9        1.44        3.41      1.01 o 
   6   7   9        1.26        4.35      1.20 o 
   0   8   9        0.25       -1.16      1.43 o 
   1   8   9       12.83       10.99      1.24 o 
   2   8   9       26.32       26.02      1.92 o 
   3   8   9       11.44       15.00      1.69 o 
   4   8   9       11.32       10.18      1.21 o 
   5   8   9        5.68        5.84      1.30 o 
   0   9   9       43.66       44.00      6.45 o 
   1   9   9       22.96       27.67      3.44 o 
   2   9   9        8.09        6.27      1.13 o 
   3   9   9       10.19        7.99      1.45 o 
   4   9   9        1.37        0.60      1.13 o 
   5   9   9        3.13        3.80      1.30 o 
   0  10   9        0.94       -0.82      2.03 o 
   1  10   9        3.23        2.20      1.39 o 
   2  10   9        2.87        2.28      1.10 o 
   3  10   9        5.60        5.25      1.18 o 
   4  10   9        0.45        3.60      1.41 o 
   0  11   9        5.81        7.58      2.06 o 
   1  11   9        1.14        2.79      1.41 o 
   2  11   9        1.34        3.24      1.31 o 
   0   0  10       34.05       29.58      2.37 o 
   1   0  10      180.02      214.85     17.69 o 
   2   0  10      140.22      187.15     14.89 o 
   3   0  10      188.22      156.54      7.10 o 
   4   0  10        1.13        1.65      0.80 o 
   5   0  10       40.14       45.18      2.47 o 
   6   0  10       83.64       77.57      6.08 o 
   7   0  10        5.72        5.31      1.90 o 
   8   0  10        0.01        2.28      1.05 o 
   0   1  10      488.95      541.52     38.55 o 
   1   1  10     1317.95     1560.59     89.18 o 
   2   1  10       18.67       14.76      0.97 o 
   3   1  10      162.55      156.90      6.14 o 
   4   1  10      140.26      134.98      4.76 o 
   5   1  10        4.87        4.67      0.61 o 
   6   1  10       35.24       32.96      1.68 o 
   7   1  10        1.71        1.46      0.90 o 
   8   1  10        0.65        1.81      0.99 o 
   0   2  10       84.26       88.60     12.01 o 
   1   2  10       62.33       65.34      5.65 o 
   2   2  10      109.48      140.45      8.68 o 
   3   2  10       18.50       20.26      1.53 o 
   4   2  10      164.98      153.60      6.22 o 
   5   2  10        4.87        6.28      0.75 o 
   6   2  10       33.00       32.90      1.74 o 
   7   2  10        7.05        7.83      1.23 o 
   8   2  10        1.67        2.61      1.08 o 
   0   3  10       31.58       24.42      2.61 o 
   1   3  10      881.87      964.69     66.54 o 
   2   3  10        1.04        1.32      0.73 o 
   3   3  10       24.87       24.84      1.69 o 
   4   3  10       76.29       82.37      4.52 o 
   5   3  10       28.68       28.71      2.08 o 
   6   3  10        2.94        3.22      0.81 o 
   7   3  10        3.22        3.94      1.16 o 
   0   4  10      621.64      733.14     68.07 o 
   1   4  10      121.79      144.88      9.36 o 
   2   4  10       47.85       50.07      3.74 o 
   3   4  10      157.27      168.18     11.09 o 
   4   4  10      120.83      123.95      5.69 o 
   5   4  10        8.42        5.37      0.96 o 
   6   4  10        0.47        3.43      0.88 o 
   7   4  10        1.26        2.46      1.25 o 
   0   5  10      166.72      161.63      9.98 o 
   1   5  10      172.22      172.06     11.97 o 
   2   5  10        9.63       10.13      1.15 o 
   3   5  10        4.62        2.36      1.63 o 
   4   5  10       51.85       54.00      4.04 o 
   5   5  10       28.08       31.86      1.85 o 
   6   5  10        0.41        3.46      1.11 o 
   7   5  10        2.28        4.04      1.50 o 
   0   6  10        7.80        9.92      1.45 o 
   1   6  10       95.44       93.90      5.21 o 
   2   6  10        8.72        7.25      1.67 o 
   3   6  10        3.34        3.12      1.35 o 
   4   6  10       83.13       89.60      5.14 o 
   5   6  10        5.36        3.25      1.16 o 
   6   6  10        1.55        2.61      1.38 o 
   0   7  10      119.20      116.86     13.60 o 
   1   7  10      207.55      233.94     19.01 o 
   2   7  10       31.51       30.29      2.99 o 
   3   7  10       18.39       20.98      2.90 o 
   4   7  10        4.41        2.54      1.33 o 
   5   7  10        9.02       12.21      1.60 o 
   6   7  10        3.42        2.96      1.27 o 
   0   8  10       46.73       52.14      7.26 o 
   1   8  10       19.20       18.53      2.23 o 
   2   8  10        4.05        3.72      0.83 o 
   3   8  10       12.08       16.10      1.43 o 
   4   8  10        8.36       10.47      1.66 o 
   5   8  10        0.63        2.51      1.17 o 
   0   9  10       12.12        7.98      1.74 o 
   1   9  10        5.79        5.49      1.26 o 
   2   9  10       10.24        9.70      1.40 o 
   3   9  10       12.67       10.28      1.78 o 
   4   9  10        4.18        5.90      1.47 o 
   5   9  10        3.58        4.83      1.21 o 
   0  10  10       31.67       27.73      6.07 o 
   1  10  10        2.39        1.23      1.01 o 
   2  10  10        6.25        3.91      1.24 o 
   3  10  10        0.74        3.53      1.55 o 
   4  10  10        1.40        2.38      1.56 o 
   0  11  10        1.34        0.70      1.82 o 
   1  11  10        0.11        1.19      1.24 o 
   2  11  10        0.19       -0.42      1.85 o 
   1   0  11        0.87       -0.32      0.76 o 
   2   0  11        3.13        1.74      0.89 o 
   3   0  11      335.08      325.87     21.44 o 
   4   0  11       74.35       74.36      4.49 o 
   5   0  11        0.60        3.97      1.42 o 
   6   0  11       11.04        9.70      2.79 o 
   7   0  11        1.85        0.86      1.02 o 
   8   0  11        0.02        4.03      1.28 o 
   0   1  11      440.66      436.18     29.92 o 
   1   1  11      851.84      985.06     49.24 o 
   2   1  11      627.92      793.36     46.11 o 
   3   1  11       24.96       25.70      1.63 o 
   4   1  11      113.69      105.22      4.45 o 
   5   1  11       48.76       54.40      2.97 o 
   6   1  11       16.85       15.83      1.14 o 
   7   1  11        0.36        2.08      0.80 o 
   8   1  11        2.59        4.71      1.11 o 
   0   2  11      177.20      135.89     17.22 o 
   1   2  11      343.46      376.57     23.12 o 
   2   2  11        7.85        5.48      0.74 o 
   3   2  11      220.21      232.86     10.41 o 
   4   2  11      168.09      174.08      7.89 o 
   5   2  11       29.24       25.07      1.75 o 
   6   2  11        5.64        4.55      1.03 o 
   7   2  11        4.61        6.11      1.09 o 
   0   3  11      934.57     1045.50    113.13 o 
   1   3  11      564.34      667.63     40.91 o 
   2   3  11       35.90       36.92      2.15 o 
   3   3  11       38.34       41.00      3.43 o 
   4   3  11      128.27      116.71      6.88 o 
   5   3  11       15.26       11.53      1.10 o 
   6   3  11        8.95       10.11      1.70 o 
   7   3  11        2.18        2.84      0.91 o 
   0   4  11      681.37      735.82     79.04 o 
   1   4  11       95.26       94.47      8.03 o 
   2   4  11       19.43       23.08      2.06 o 
   3   4  11       56.70       59.53      3.96 o 
   4   4  11      126.79      116.17      6.87 o 
   5   4  11        3.39        5.57      1.10 o 
   6   4  11        4.33        4.70      1.08 o 
   7   4  11        5.34        5.00      1.51 o 
   0   5  11      101.75       96.87      7.60 o 
   1   5  11      361.92      389.76     25.07 o 
   2   5  11       61.88       57.56      3.25 o 
   3   5  11        4.39        5.50      1.62 o 
   4   5  11       97.59      103.73      4.39 o 
   5   5  11        0.96        1.29      1.02 o 
   6   5  11        5.13        4.69      1.24 o 
   7   5  11        4.50        2.12      1.34 o 
   0   6  11       85.55       96.50      8.42 o 
   1   6  11       18.10       15.43      1.99 o 
   2   6  11       15.39       18.84      2.56 o 
   3   6  11       41.36       49.15      3.87 o 
   4   6  11        3.18        4.47      0.96 o 
   5   6  11        5.04        5.70      1.55 o 
   6   6  11        4.38        5.06      1.14 o 
   0   7  11        0.33        0.90      1.02 o 
   1   7  11       53.10       55.72      4.46 o 
   2   7  11       55.03       51.23      3.79 o 
   3   7  11       14.30       12.50      1.47 o 
   4   7  11        8.20        7.48      1.32 o 
   5   7  11        0.19        1.21      1.05 o 
   6   7  11        0.03        0.79      1.33 o 
   0   8  11       32.73       26.99      3.61 o 
   1   8  11        9.50        7.62      0.85 o 
   2   8  11        1.78        1.99      0.76 o 
   3   8  11       22.37       22.23      2.51 o 
   4   8  11        0.35       -0.40      1.29 o 
   5   8  11        1.11        1.97      1.54 o 
   0   9  11        1.40       -0.18      1.13 o 
   1   9  11        5.66        3.66      1.15 o 
   2   9  11       13.19       14.35      1.80 o 
   3   9  11        0.11        2.06      1.04 o 
   4   9  11        0.56        0.93      1.20 o 
   0  10  11        2.61        3.61      1.86 o 
   1  10  11        1.95        1.48      1.07 o 
   2  10  11        5.56        4.94      1.53 o 
   3  10  11        1.62        1.64      1.87 o 
   0  11  11        0.00       -1.31      1.71 o 
   1  11  11        0.38        1.66      1.52 o 
   0   0  12     2242.09     2654.57    163.53 o 
   1   0  12       31.40       31.13      3.48 o 
   2   0  12       56.14       52.90      5.36 o 
   3   0  12      187.82      196.42     13.35 o 
   4   0  12       70.78       69.21      4.80 o 
   5   0  12       37.64       39.66      3.29 o 
   6   0  12        7.64        7.57      1.14 o 
   7   0  12        0.03        2.26      1.71 o 
   0   1  12      336.49      391.67     27.35 o 
   1   1  12      368.84      447.81     19.03 o 
   2   1  12      107.65      129.79      7.96 o 
   3   1  12      212.86      223.14     11.51 o 
   4   1  12       67.67       64.60      2.42 o 
   5   1  12       65.66       62.29      2.72 o 
   6   1  12       20.57       22.41      1.53 o 
   7   1  12        2.48        1.68      0.78 o 
   0   2  12     1564.73     1879.02    189.16 o 
   1   2  12      404.48      466.01     30.43 o 
   2   2  12      136.83      157.92      9.79 o 
   3   2  12      114.97      139.35      8.05 o 
   4   2  12       34.03       32.18      1.89 o 
   5   2  12       35.02       38.57      1.99 o 
   6   2  12       16.97       17.47      1.41 o 
   7   2  12        2.21        2.01      0.90 o 
   0   3  12      130.91      137.12     18.79 o 
   1   3  12      587.77      639.74     39.17 o 
   2   3  12      166.99      194.96     13.26 o 
   3   3  12       56.74       62.01      3.03 o 
   4   3  12      239.80      267.14     13.29 o 
   5   3  12       64.99       65.96      3.07 o 
   6   3  12        5.80        5.76      1.03 o 
   7   3  12        0.60        2.16      1.23 o 
   0   4  12      172.32      198.81     20.50 o 
   1   4  12        6.92        5.80      0.77 o 
   2   4  12       34.97       37.97      2.56 o 
   3   4  12        4.25        4.53      0.85 o 
   4   4  12       32.77       28.67      2.26 o 
   5   4  12        1.41        1.55      0.86 o 
   6   4  12        3.08        4.38      1.00 o 
   7   4  12       11.25       16.60      2.43 o 
   0   5  12       39.94       32.39      3.46 o 
   1   5  12      152.23      164.01     12.64 o 
   2   5  12       28.25       27.15      3.04 o 
   3   5  12       33.80       29.66      2.03 o 
   4   5  12       50.23       50.17      2.57 o 
   5   5  12        3.31        4.71      1.14 o 
   6   5  12        6.78        6.18      1.24 o 
   7   5  12        5.41        6.80      1.45 o 
   0   6  12        5.92        4.21      0.91 o 
   1   6  12       75.83       80.36      6.32 o 
   2   6  12       56.05       51.69      4.49 o 
   3   6  12       29.53       31.01      1.83 o 
   4   6  12        0.17        2.56      1.10 o 
   5   6  12        3.38        4.75      1.03 o 
   6   6  12        1.08        3.22      1.22 o 
   0   7  12      128.68      150.95     15.99 o 
   1   7  12       30.56       29.68      2.58 o 
   2   7  12       20.18       14.99      2.07 o 
   3   7  12       17.36       17.46      2.57 o 
   4   7  12        2.64        2.21      1.14 o 
   5   7  12        0.72        1.06      1.08 o 
   6   7  12        1.62        3.22      1.34 o 
   0   8  12        2.44        4.28      1.37 o 
   1   8  12       10.15        7.73      1.39 o 
   2   8  12        3.69        7.39      1.06 o 
   3   8  12        0.47       -0.55      1.11 o 
   4   8  12        8.08       13.01      1.73 o 
   5   8  12        2.63        3.99      1.34 o 
   0   9  12        0.05        0.95      0.77 o 
   1   9  12       19.03       17.47      2.31 o 
   2   9  12        4.73        3.91      1.43 o 
   3   9  12        1.79        1.13      1.12 o 
   4   9  12        2.17        3.70      1.24 o 
   0  10  12        0.87        0.53      1.51 o 
   1  10  12        4.29        4.76      1.15 o 
   2  10  12        3.14        3.25      1.60 o 
   3  10  12        1.10        2.07      1.16 o 
   0  11  12        2.33        2.24      1.77 o 
   1  11  12        2.00        3.70      1.71 o 
   1   0  13      422.61      533.07     32.91 o 
   2   0  13       53.97       61.50      6.46 o 
   3   0  13        0.00        1.39      1.29 o 
   4   0  13       43.13       41.58      3.70 o 
   5   0  13        6.31       11.08      1.81 o 
   6   0  13       18.11       18.75      2.39 o 
   7   0  13        3.41        2.27      1.18 o 
   0   1  13        1.50       -0.77      2.03 o 
   1   1  13       45.48       52.94      2.67 o 
   2   1  13      146.31      183.55     11.64 o 
   3   1  13      129.91      148.79      8.81 o 
   4   1  13      174.52      163.67      7.00 o 
   5   1  13      142.70      134.60      6.95 o 
   6   1  13       23.54       22.05      1.61 o 
   7   1  13        1.86        3.14      0.91 o 
   0   2  13        4.77        5.10      1.37 o 
   1   2  13      114.82      118.88      7.17 o 
   2   2  13      460.34      536.34     28.51 o 
   3   2  13       21.99       16.47      1.37 o 
   4   2  13       37.26       40.88      2.54 o 
   5   2  13        7.02        5.29      0.75 o 
   6   2  13        1.16        1.12      0.83 o 
   7   2  13        0.16        1.91      1.09 o 
   0   3  13       14.81       16.97      3.76 o 
   1   3  13      155.80      174.63      9.47 o 
   2   3  13       20.80       19.82      1.68 o 
   3   3  13      168.99      181.05      8.41 o 
   4   3  13        0.08        1.15      1.16 o 
   5   3  13       22.26       20.87      1.43 o 
   6   3  13       41.64       49.26      3.77 o 
   7   3  13        5.94        6.68      1.69 o 
   0   4  13       38.63       41.57      5.17 o 
   1   4  13       20.20       22.58      1.66 o 
   2   4  13       56.38       55.80      3.48 o 
   3   4  13       11.73        8.73      1.00 o 
   4   4  13       16.84       13.53      2.52 o 
   5   4  13        3.23        1.79      1.14 o 
   6   4  13        2.31        1.76      0.96 o 
   7   4  13        3.48        4.06      1.33 o 
   0   5  13       51.06       53.96      5.19 o 
   1   5  13       63.19       63.73      5.54 o 
   2   5  13       52.55       43.43      2.47 o 
   3   5  13       44.26       51.44      3.02 o 
   4   5  13       12.90       13.02      1.36 o 
   5   5  13       10.40       10.38      1.73 o 
   6   5  13       13.33       12.83      1.71 o 
   7   5  13        0.32        3.82      1.36 o 
   0   6  13      170.11      161.30     25.79 o 
   1   6  13      179.12      180.19     13.78 o 
   2   6  13       14.69       15.21      1.43 o 
   3   6  13       20.49       23.87      1.73 o 
   4   6  13        2.15        2.38      0.98 o 
   5   6  13        1.82        4.05      1.11 o 
   6   6  13        3.17        3.13      1.25 o 
   0   7  13        0.41        1.49      1.50 o 
   1   7  13       16.62       14.66      1.36 o 
   2   7  13        5.03        2.26      1.14 o 
   3   7  13        1.47        2.84      0.95 o 
   4   7  13       10.03        6.88      1.16 o 
   5   7  13        8.48        7.19      1.50 o 
   6   7  13        0.92        1.63      1.57 o 
   0   8  13        1.27        2.92      1.34 o 
   1   8  13       28.99       27.78      2.82 o 
   2   8  13        1.73        1.79      0.77 o 
   3   8  13        2.48        3.34      0.95 o 
   4   8  13        1.71        2.10      1.10 o 
   5   8  13        0.48        2.12      1.64 o 
   0   9  13        8.08        4.76      2.19 o 
   1   9  13        5.51        4.06      1.21 o 
   2   9  13        5.25        5.35      1.34 o 
   3   9  13        2.37        1.12      0.99 o 
   4   9  13        1.15        2.55      1.52 o 
   0  10  13        0.37        1.99      2.30 o 
   1  10  13        0.05       -0.27      1.10 o 
   2  10  13        2.91        0.44      0.95 o 
   3  10  13        1.48        2.96      1.50 o 
   0  11  13        0.87        0.30      1.31 o 
   0   0  14       16.83       19.04      1.86 o 
   1   0  14      151.24      165.04     12.51 o 
   2   0  14      594.68      708.27     63.99 o 
   3   0  14       97.05       86.53      9.54 o 
   4   0  14       69.48       80.26      7.03 o 
   5   0  14        4.88        5.07      1.59 o 
   6   0  14        3.35        3.66      1.25 o 
   7   0  14        0.71        0.78      1.41 o 
   0   1  14        3.82        2.79      1.18 o 
   1   1  14       61.19       76.18      3.44 o 
   2   1  14      188.56      234.39     13.13 o 
   3   1  14       33.19       38.37      2.81 o 
   4   1  14       17.07       15.92      1.21 o 
   5   1  14        0.83        3.13      1.08 o 
   6   1  14       22.27       20.21      1.87 o 
   7   1  14        0.44       -0.34      1.20 o 
   0   2  14       22.68       23.95      3.24 o 
   1   2  14      165.65      151.51     11.17 o 
   2   2  14      101.03      115.13      7.10 o 
   3   2  14      143.54      160.85      9.81 o 
   4   2  14        0.30        0.64      0.92 o 
   5   2  14        9.88        6.72      0.97 o 
   6   2  14        4.42        2.83      0.87 o 
   7   2  14        3.75        4.38      1.01 o 
   0   3  14        3.47        4.51      1.35 o 
   1   3  14      180.60      217.77     13.19 o 
   2   3  14      154.65      160.59      8.53 o 
   3   3  14      114.02      103.55      6.15 o 
   4   3  14       12.87       12.14      1.30 o 
   5   3  14       16.38       16.42      1.66 o 
   6   3  14       23.10       27.56      2.04 o 
   7   3  14        0.74       -0.90      1.55 o 
   0   4  14       48.77       52.79      5.00 o 
   1   4  14       79.22       84.67      5.65 o 
   2   4  14       17.95       16.55      1.44 o 
   3   4  14       24.27       23.49      1.68 o 
   4   4  14       57.75       63.41      2.89 o 
   5   4  14        1.05        3.64      1.08 o 
   6   4  14        1.36        2.44      0.97 o 
   7   4  14        3.02        3.69      1.27 o 
   0   5  14        5.20        3.66      1.07 o 
   1   5  14      151.00      158.07     12.98 o 
   2   5  14       51.32       55.61      3.88 o 
   3   5  14       13.37       10.17      1.06 o 
   4   5  14       13.00       11.11      1.81 o 
   5   5  14        0.52        1.92      1.28 o 
   6   5  14        6.56        3.96      1.15 o 
   0   6  14       14.93       13.85      2.84 o 
   1   6  14       17.28       22.59      2.08 o 
   2   6  14       31.98       35.76      2.55 o 
   3   6  14        9.11        8.74      1.19 o 
   4   6  14       27.82       27.78      2.14 o 
   5   6  14        5.90        4.67      1.11 o 
   6   6  14        0.43        1.13      1.07 o 
   0   7  14        5.35        6.75      1.28 o 
   1   7  14        9.71       10.99      0.97 o 
   2   7  14       13.29       11.63      1.21 o 
   3   7  14       13.05       14.16      2.40 o 
   4   7  14        0.16        1.49      1.14 o 
   5   7  14        6.72        7.61      1.52 o 
   0   8  14       12.72       10.94      2.89 o 
   1   8  14       10.92       10.82      1.32 o 
   2   8  14       22.40       25.48      2.52 o 
   3   8  14        1.14        0.64      1.18 o 
   4   8  14        9.89        9.72      1.46 o 
   5   8  14        0.86        1.41      1.03 o 
   0   9  14        1.32        1.33      1.71 o 
   1   9  14        1.28        1.67      0.95 o 
   2   9  14        7.40        7.23      1.43 o 
   3   9  14        4.33        4.71      1.18 o 
   4   9  14        0.42        2.15      1.24 o 
   0  10  14        0.02        3.84      1.61 o 
   1  10  14        0.94        0.77      1.36 o 
   2  10  14        3.74        5.61      1.53 o 
   3  10  14        4.60        8.38      1.79 o 
   1   0  15       19.33       22.98      1.48 o 
   2   0  15       91.80      126.72     13.76 o 
   3   0  15       92.05       85.39      9.53 o 
   4   0  15       28.91       17.70      4.06 o 
   5   0  15       10.69       14.30      1.38 o 
   6   0  15        1.19        1.04      1.16 o 
   7   0  15        2.09        1.89      1.32 o 
   0   1  15       83.66       64.77      5.30 o 
   1   1  15       27.73       31.72      2.04 o 
   2   1  15       70.27       71.58      4.69 o 
   3   1  15      127.50      160.06     11.49 o 
   4   1  15        4.35        4.72      0.84 o 
   5   1  15        2.79        2.62      0.55 o 
   6   1  15       38.75       40.25      3.05 o 
   7   1  15        1.70        3.62      1.17 o 
   0   2  15       77.31       72.39      8.73 o 
   1   2  15       68.18       54.05      5.14 o 
   2   2  15      100.05      103.04      9.39 o 
   3   2  15      146.00      154.51      8.93 o 
   4   2  15      205.52      215.40     10.13 o 
   5   2  15        1.59        2.59      0.79 o 
   6   2  15        2.12        4.74      1.17 o 
   7   2  15        2.29        1.17      1.35 o 
   0   3  15        4.47        3.65      1.51 o 
   1   3  15       34.98       35.37      3.33 o 
   2   3  15      163.47      163.90      9.50 o 
   3   3  15       28.65       25.21      1.98 o 
   4   3  15       42.18       44.07      2.49 o 
   5   3  15        0.60        2.76      1.12 o 
   6   3  15       12.98        9.50      1.50 o 
   7   3  15        2.01        3.56      1.20 o 
   0   4  15       23.88       18.13      2.59 o 
   1   4  15      114.17      127.69      8.76 o 
   2   4  15       38.33       44.91      3.35 o 
   3   4  15       13.13       12.78      1.28 o 
   4   4  15       22.41       26.95      1.74 o 
   5   4  15        1.94        3.37      1.10 o 
   6   4  15        6.08        3.69      1.46 o 
   7   4  15        1.82        0.67      1.12 o 
   0   5  15       49.48       46.41      5.48 o 
   1   5  15       25.02       29.87      2.16 o 
   2   5  15       51.00       49.44      4.39 o 
   3   5  15        8.96        8.77      1.24 o 
   4   5  15        4.60        2.98      1.01 o 
   5   5  15       16.15       15.62      2.27 o 
   6   5  15        7.29        6.23      1.28 o 
   0   6  15       20.47       26.10      3.09 o 
   1   6  15       31.48       27.86      1.98 o 
   2   6  15       24.05       21.42      1.98 o 
   3   6  15       29.21       36.06      3.31 o 
   4   6  15       12.68       11.39      1.45 o 
   5   6  15        1.86        1.52      1.25 o 
   6   6  15        1.13        2.68      1.18 o 
   0   7  15        2.41        4.00      1.03 o 
   1   7  15       16.08       14.98      1.73 o 
   2   7  15       41.31       38.53      5.26 o 
   3   7  15        5.25        4.91      0.99 o 
   4   7  15        2.36        1.56      0.95 o 
   5   7  15        9.29        9.75      1.59 o 
   0   8  15        0.72        0.73      1.58 o 
   1   8  15        8.00        7.28      1.18 o 
   2   8  15        3.53        4.03      1.72 o 
   3   8  15        4.01        1.62      1.14 o 
   4   8  15        0.43        2.65      1.25 o 
   5   8  15        0.86        3.27      1.18 o 
   0   9  15        0.21        2.62      1.53 o 
   1   9  15        0.40        3.24      0.97 o 
   2   9  15        3.82        3.36      1.02 o 
   3   9  15        1.33        0.24      1.35 o 
   4   9  15        0.74        0.04      1.06 o 
   0  10  15        9.88       11.34      2.40 o 
   1  10  15        2.41        1.93      1.91 o 
   2  10  15        2.36        3.13      0.95 o 
   0   0  16        8.76        6.78      1.74 o 
   1   0  16       10.67       11.90      1.93 o 
   2   0  16       27.14       28.87      3.12 o 
   3   0  16       40.76       36.10      5.79 o 
   4   0  16        5.17        2.69      1.17 o 
   5   0  16       13.33       11.19      2.19 o 
   6   0  16       10.85        7.41      2.22 o 
   7   0  16        0.27       -0.66      2.29 o 
   0   1  16       80.99       80.89      2.77 o 
   1   1  16       12.91       16.12      1.40 o 
   2   1  16      146.66      186.96      9.28 o 
   3   1  16      319.30      373.05     23.52 o 
   4   1  16       68.76       76.15      4.20 o 
   5   1  16       16.72       16.32      1.96 o 
   6   1  16       19.66       18.62      2.43 o 
   7   1  16        0.18        1.61      1.19 o 
   0   2  16      382.36      451.62     26.43 o 
   1   2  16       27.74       24.42      1.95 o 
   2   2  16       21.75       20.95      1.70 o 
   3   2  16       16.17       22.71      1.65 o 
   4   2  16       62.86       59.32      3.06 o 
   5   2  16        2.75        3.56      1.03 o 
   6   2  16       12.90       14.79      1.88 o 
   7   2  16        2.17        4.61      1.16 o 
   0   3  16       26.31       23.65      3.89 o 
   1   3  16       99.98       87.98      9.44 o 
   2   3  16        2.52        3.03      0.88 o 
   3   3  16       15.99       19.94      2.12 o 
   4   3  16       11.39        9.94      1.35 o 
   5   3  16        5.89        6.73      1.70 o 
   6   3  16        6.45        6.46      1.23 o 
   7   3  16        3.51        5.11      1.03 o 
   0   4  16      167.91      202.65     14.07 o 
   1   4  16      123.14      121.74      9.69 o 
   2   4  16        2.50        1.63      1.21 o 
   3   4  16       89.44       86.53      5.19 o 
   4   4  16       41.04       40.39      2.75 o 
   5   4  16        6.78        8.29      1.25 o 
   6   4  16        3.55        3.19      1.22 o 
   0   5  16       36.50       32.88      3.40 o 
   1   5  16       16.05       15.15      1.78 o 
   2   5  16       36.10       37.76      3.75 o 
   3   5  16       22.16       24.54      2.81 o 
   4   5  16        2.17        2.36      1.10 o 
   5   5  16        0.84        0.78      1.05 o 
   6   5  16        2.27        5.08      1.27 o 
   0   6  16        0.07        2.24      1.53 o 
   1   6  16       29.12       28.18      2.63 o 
   2   6  16       27.55       29.58      3.28 o 
   3   6  16        9.59        8.33      0.94 o 
   4   6  16        3.37        1.97      0.91 o 
   5   6  16        5.46        5.61      1.36 o 
   6   6  16        5.37        6.78      1.41 o 
   0   7  16        5.10        5.62      1.37 o 
   1   7  16        7.08        3.88      0.77 o 
   2   7  16        3.55        4.85      1.30 o 
   3   7  16       11.97       11.79      1.37 o 
   4   7  16        4.19        4.80      1.19 o 
   5   7  16        3.95        3.20      1.88 o 
   0   8  16        0.00        2.52      0.99 o 
   1   8  16        2.96        3.61      1.18 o 
   2   8  16        2.51        1.80      1.90 o 
   3   8  16        7.07        5.35      1.24 o 
   4   8  16        0.94        1.49      1.33 o 
   0   9  16        1.06        0.96      1.70 o 
   1   9  16        3.24        1.52      1.18 o 
   2   9  16        1.43        1.09      1.00 o 
   3   9  16        1.51        2.60      1.22 o 
   0  10  16        3.16        0.28      1.93 o 
   1  10  16        0.39        0.93      1.68 o 
   2  10  16        1.34        1.43      1.08 o 
   1   0  17       31.43       38.24      2.14 o 
   2   0  17       33.43       31.93      3.70 o 
   3   0  17       97.16      120.07     17.37 o 
   4   0  17      198.42      250.31     28.84 o 
   5   0  17        9.72       13.22      2.14 o 
   6   0  17       19.27       20.97      3.00 o 
   7   0  17        1.24       -1.40      1.96 o 
   0   1  17        0.44        0.47      0.87 o 
   1   1  17       45.08       44.88      2.14 o 
   2   1  17       12.50       12.17      1.21 o 
   3   1  17       49.13       52.19      4.01 o 
   4   1  17       30.70       29.02      2.43 o 
   5   1  17        3.14        3.78      0.75 o 
   6   1  17        2.18        3.30      0.97 o 
   7   1  17        0.51        4.92      1.33 o 
   0   2  17       28.32       22.87      3.07 o 
   1   2  17      106.28       98.79      6.08 o 
   2   2  17        0.99        0.67      0.74 o 
   3   2  17       67.31       71.11      4.68 o 
   4   2  17        0.24        0.55      0.95 o 
   5   2  17       70.35       78.67      6.03 o 
   6   2  17        8.89        6.04      1.18 o 
   7   2  17        2.00        2.82      1.33 o 
   0   3  17       67.33       54.40      8.89 o 
   1   3  17      112.33      114.00      8.41 o 
   2   3  17       13.06       15.31      1.65 o 
   3   3  17       50.09       51.89      4.35 o 
   4   3  17       28.79       30.15      2.02 o 
   5   3  17       11.92       13.92      1.49 o 
   6   3  17        1.27        2.11      1.48 o 
   7   3  17        1.98        0.00      1.63 o 
   0   4  17       35.33       32.72      4.24 o 
   1   4  17      114.10      120.00      7.72 o 
   2   4  17       88.48       94.91      6.76 o 
   3   4  17       21.54       22.26      2.00 o 
   4   4  17        1.27        1.24      0.88 o 
   5   4  17        2.26        3.92      0.93 o 
   6   4  17        4.60        6.34      1.27 o 
   0   5  17        8.36        9.95      1.72 o 
   1   5  17       25.88       24.30      2.01 o 
   2   5  17        8.48       10.13      1.15 o 
   3   5  17       17.24       15.39      1.54 o 
   4   5  17        3.16        3.39      1.15 o 
   5   5  17       11.36       10.38      1.48 o 
   6   5  17        0.22        0.39      1.14 o 
   0   6  17        0.52       -0.50      1.16 o 
   1   6  17       27.35       26.17      2.40 o 
   2   6  17       18.48       17.97      1.81 o 
   3   6  17        4.73        2.68      1.21 o 
   4   6  17       14.95       17.89      2.57 o 
   5   6  17        2.69        3.17      1.21 o 
   0   7  17       34.04       31.99      3.67 o 
   1   7  17        2.08        3.68      1.08 o 
   2   7  17       22.87       29.66      2.48 o 
   3   7  17        9.00        8.26      1.39 o 
   4   7  17        2.64        2.13      1.01 o 
   5   7  17        0.04        0.73      1.21 o 
   0   8  17        4.81        8.32      1.38 o 
   1   8  17        3.76        3.79      1.45 o 
   2   8  17        1.55        1.46      1.38 o 
   3   8  17        7.92        8.73      1.58 o 
   4   8  17        0.43        1.81      1.41 o 
   0   9  17       13.28       13.03      4.34 o 
   1   9  17        0.50        2.99      1.26 o 
   2   9  17        0.50        3.53      1.31 o 
   3   9  17        3.49        2.43      1.23 o 
   0  10  17        3.39        4.16      2.77 o 
   1  10  17        1.03        0.07      1.52 o 
   0   0  18      198.81      243.22     17.66 o 
   1   0  18        1.79        3.60      2.68 o 
   2   0  18        2.73        3.53      2.01 o 
   3   0  18      200.54      235.48     23.32 o 
   4   0  18        2.65       -0.10      1.18 o 
   5   0  18       60.44       61.24      5.02 o 
   6   0  18       12.06       15.66      2.61 o 
   7   0  18        0.31       -1.00      1.76 o 
   0   1  18      207.50      193.78     11.89 o 
   1   1  18        7.71        5.56      1.10 o 
   2   1  18       24.27       20.43      1.23 o 
   3   1  18       39.45       43.47      3.14 o 
   4   1  18       57.57       57.92      3.23 o 
   5   1  18       10.00        9.71      1.35 o 
   6   1  18        1.48        1.00      1.38 o 
   7   1  18        0.30        1.09      1.60 o 
   0   2  18        1.07       -1.05      1.28 o 
   1   2  18       47.59       44.16      3.52 o 
   2   2  18       12.48       11.87      1.18 o 
   3   2  18      103.38      126.41      7.35 o 
   4   2  18        1.81        0.91      0.97 o 
   5   2  18        3.33        3.54      1.16 o 
   6   2  18        2.67        2.38      0.87 o 
   7   2  18        0.96        2.77      1.07 o 
   0   3  18        0.23       -0.88      0.88 o 
   1   3  18       74.86       80.23      5.48 o 
   2   3  18       54.72       51.06      3.55 o 
   3   3  18       26.08       25.51      2.26 o 
   4   3  18        1.31        2.19      1.07 o 
   5   3  18       12.10        8.05      2.32 o 
   6   3  18        5.63        4.72      1.28 o 
   0   4  18        3.76        5.34      1.32 o 
   1   4  18       15.31       11.96      1.75 o 
   2   4  18       34.16       26.69      2.00 o 
   3   4  18        5.31        5.38      1.05 o 
   4   4  18       15.30       13.66      1.37 o 
   5   4  18        7.83        9.54      1.55 o 
   6   4  18        1.57        0.14      1.40 o 
   0   5  18       35.27       37.91      4.23 o 
   1   5  18       61.46       62.28      5.10 o 
   2   5  18       60.67       61.78      4.85 o 
   3   5  18        0.09        2.49      1.01 o 
   4   5  18        8.68        6.53      1.24 o 
   5   5  18       13.25       16.36      2.00 o 
   6   5  18        0.81        1.57      1.27 o 
   0   6  18       25.69       27.27      3.11 o 
   1   6  18        7.26        5.44      1.12 o 
   2   6  18        3.51        4.94      0.83 o 
   3   6  18        7.85        7.42      1.41 o 
   4   6  18        3.90        1.87      1.09 o 
   5   6  18        3.55        3.80      1.15 o 
   0   7  18        0.07        0.93      1.03 o 
   1   7  18        6.60        8.73      1.41 o 
   2   7  18        1.82        4.86      1.40 o 
   3   7  18        7.51        9.43      1.39 o 
   4   7  18        0.46       -0.42      1.23 o 
   5   7  18        1.55        1.45      1.32 o 
   0   8  18        4.25        5.35      1.46 o 
   1   8  18        1.09        0.70      1.21 o 
   2   8  18        8.51        8.26      1.62 o 
   3   8  18        0.22        1.44      1.22 o 
   4   8  18        1.89        2.01      1.25 o 
   0   9  18        4.27        4.52      2.09 o 
   1   9  18        2.03        1.27      1.14 o 
   2   9  18        1.62        2.31      1.19 o 
   3   9  18        4.98        5.36      1.22 o 
   0  10  18        5.13        4.82      2.62 o 
   1   0  19        6.60        7.72      1.10 o 
   2   0  19        1.60        2.70      0.67 o 
   3   0  19       12.90        6.36      3.41 o 
   4   0  19       38.90       36.99      4.21 o 
   5   0  19        8.05       10.34      1.75 o 
   6   0  19        0.08       -0.54      1.75 o 
   0   1  19        3.09        1.89      0.80 o 
   1   1  19       77.55       76.22      3.79 o 
   2   1  19       83.61       89.55      3.28 o 
   3   1  19       12.09       12.47      1.55 o 
   4   1  19       16.36       14.28      1.59 o 
   5   1  19       22.68       26.05      2.70 o 
   6   1  19       10.40       10.37      1.64 o 
   0   2  19      393.22      394.35     44.80 o 
   1   2  19        1.62        1.32      0.58 o 
   2   2  19       14.01       16.49      1.40 o 
   3   2  19      120.05      114.93      7.54 o 
   4   2  19        5.64        5.86      1.07 o 
   5   2  19        1.97        2.33      0.97 o 
   6   2  19        0.36        0.29      1.07 o 
   0   3  19      119.04       89.76     14.34 o 
   1   3  19       15.70       13.55      1.52 o 
   2   3  19       96.26       95.50      7.20 o 
   3   3  19        9.70        7.89      1.05 o 
   4   3  19        4.69        4.61      0.95 o 
   5   3  19       23.97       32.26      2.45 o 
   6   3  19        0.06        1.76      1.14 o 
   0   4  19        5.28        2.27      1.81 o 
   1   4  19       57.96       53.08      4.14 o 
   2   4  19       89.33       82.74      6.61 o 
   3   4  19        4.12        1.48      1.15 o 
   4   4  19        0.70        0.27      0.94 o 
   5   4  19       10.29       12.09      1.68 o 
   6   4  19        0.38        3.22      1.14 o 
   0   5  19        3.07        4.23      1.54 o 
   1   5  19        0.49        0.92      0.91 o 
   2   5  19        8.23        7.39      1.17 o 
   3   5  19        2.23        1.94      1.21 o 
   4   5  19        1.52        2.32      1.11 o 
   5   5  19        1.22        2.92      1.37 o 
   6   5  19        0.14       -0.26      1.80 o 
   0   6  19       28.12       28.99      2.50 o 
   1   6  19        8.88        8.97      1.07 o 
   2   6  19       18.94       16.12      2.78 o 
   3   6  19        5.47        9.20      1.88 o 
   4   6  19        0.56        0.08      1.05 o 
   5   6  19        2.52        3.32      1.28 o 
   0   7  19        5.10        4.48      1.48 o 
   1   7  19        1.23        2.95      1.04 o 
   2   7  19        0.46        0.96      1.53 o 
   3   7  19        1.93        3.12      1.13 o 
   4   7  19        0.22        1.21      0.79 o 
   0   8  19        2.25        1.64      1.73 o 
   1   8  19        0.86        2.08      1.08 o 
   2   8  19        2.50        3.39      1.31 o 
   3   8  19        0.61        1.99      1.62 o 
   4   8  19        2.79        2.67      1.20 o 
   0   9  19        0.01       -2.54      2.58 o 
   1   9  19        0.86        0.87      1.49 o 
   2   9  19        1.48        2.24      1.21 o 
   0   0  20      197.51      212.46     12.82 o 
   1   0  20      102.80      115.63      6.50 o 
   2   0  20        4.17        3.84      1.08 o 
   3   0  20      131.76      145.30     15.74 o 
   4   0  20       29.90       33.67      4.87 o 
   5   0  20        0.27        0.87      1.60 o 
   6   0  20        1.04        4.76      1.95 o 
   0   1  20       73.92       76.96      4.84 o 
   1   1  20       69.68       58.94      2.81 o 
   2   1  20       52.79       54.33      3.55 o 
   3   1  20       58.06       53.32      3.88 o 
   4   1  20        4.57        4.32      1.00 o 
   5   1  20       36.43       43.45      3.91 o 
   6   1  20        1.42       -0.46      1.29 o 
   0   2  20       51.95       57.64      4.70 o 
   1   2  20        7.76        7.54      1.16 o 
   2   2  20       61.93       58.65      3.83 o 
   3   2  20       15.45       12.22      1.46 o 
   4   2  20        6.13        3.80      0.92 o 
   5   2  20        7.14       11.50      1.37 o 
   6   2  20        0.89        0.27      1.07 o 
   0   3  20       25.93       18.41      2.30 o 
   1   3  20       49.45       44.01      3.00 o 
   2   3  20        8.08        8.55      1.38 o 
   3   3  20        6.18        5.50      1.16 o 
   4   3  20        2.08        2.57      0.94 o 
   5   3  20        2.20        2.33      1.24 o 
   6   3  20        0.31        1.52      1.28 o 
   0   4  20       64.65       55.76      6.35 o 
   1   4  20        7.86        5.34      0.91 o 
   2   4  20       19.64       19.98      2.19 o 
   3   4  20        4.42        3.17      0.71 o 
   4   4  20        1.19       -0.08      1.00 o 
   5   4  20        4.11        4.39      1.69 o 
   6   4  20        2.43        5.55      1.31 o 
   0   5  20       16.24       18.89      3.50 o 
   1   5  20       38.17       37.62      2.33 o 
   2   5  20       30.48       31.94      2.56 o 
   3   5  20        5.25        6.46      1.22 o 
   4   5  20        0.56        1.37      1.19 o 
   5   5  20        3.34        5.26      1.28 o 
   0   6  20        1.43        6.71      1.78 o 
   1   6  20        4.43        4.26      1.18 o 
   2   6  20        0.99        2.02      1.08 o 
   3   6  20        1.40        3.10      1.17 o 
   4   6  20        0.75        1.64      1.10 o 
   5   6  20        6.23        5.69      1.43 o 
   0   7  20        2.77        2.87      0.93 o 
   1   7  20        1.10        2.29      1.54 o 
   2   7  20        0.57        2.24      0.93 o 
   3   7  20        1.27        2.06      1.15 o 
   4   7  20        0.36        1.66      1.28 o 
   0   8  20        1.78        1.17      1.32 o 
   1   8  20        0.21        1.55      1.20 o 
   2   8  20        0.37        2.46      1.43 o 
   3   8  20        3.51        6.26      1.51 o 
   0   9  20        1.76        5.08      2.51 o 
   1   9  20        0.66        3.83      1.54 o 
   2   9  20        0.11        0.81      1.14 o 
   1   0  21       29.63       27.27      2.36 o 
   2   0  21       90.52       96.78      7.26 o 
   3   0  21        1.17       -1.34      1.34 o 
   4   0  21        0.19        0.57      1.28 o 
   5   0  21       20.07       18.09      3.06 o 
   6   0  21        1.51        1.09      1.69 o 
   0   1  21      146.01      126.71     11.41 o 
   1   1  21        2.72        2.58      0.66 o 
   2   1  21       16.23       17.66      1.47 o 
   3   1  21       15.75       17.30      1.77 o 
   4   1  21       22.31       21.68      2.40 o 
   5   1  21       16.63       17.45      1.98 o 
   6   1  21        0.17       -0.83      1.47 o 
   0   2  21      129.68      137.78     11.84 o 
   1   2  21       44.87       46.03      3.30 o 
   2   2  21       59.57       56.28      4.15 o 
   3   2  21       30.11       36.28      2.17 o 
   4   2  21        8.40        7.72      1.22 o 
   5   2  21        3.54        1.81      1.08 o 
   6   2  21        2.47        2.44      1.12 o 
   0   3  21       10.82       11.31      2.20 o 
   1   3  21       62.59       54.15      4.49 o 
   2   3  21       10.61        9.61      1.34 o 
   3   3  21       16.41       18.37      2.04 o 
   4   3  21        9.64        9.19      1.22 o 
   5   3  21        1.36        1.96      0.71 o 
   6   3  21        4.76        6.42      1.41 o 
   0   4  21        8.25        8.24      1.42 o 
   1   4  21        1.07        0.07      0.89 o 
   2   4  21        2.21        1.22      0.81 o 
   3   4  21       14.58       11.17      1.20 o 
   4   4  21        0.21        1.99      1.17 o 
   5   4  21        6.12        8.70      1.62 o 
   0   5  21        0.02        2.44      0.77 o 
   1   5  21       15.14       17.10      1.72 o 
   2   5  21        3.42        3.32      1.12 o 
   3   5  21        5.09        2.12      1.17 o 
   4   5  21        0.20       -0.43      1.08 o 
   5   5  21        0.95       -0.26      1.33 o 
   0   6  21       27.83       31.88      2.98 o 
   1   6  21       11.95       10.44      1.79 o 
   2   6  21        2.69        2.39      1.21 o 
   3   6  21        1.04        0.51      0.83 o 
   4   6  21        1.60        2.40      1.21 o 
   5   6  21        5.00        2.26      1.19 o 
   0   7  21        0.51        0.87      1.41 o 
   1   7  21        0.66        3.75      1.23 o 
   2   7  21        2.90        2.47      0.99 o 
   3   7  21        6.69        5.31      1.25 o 
   4   7  21        5.83        5.33      1.30 o 
   0   8  21        0.98        4.52      3.31 o 
   1   8  21        5.34        4.65      1.80 o 
   2   8  21        0.16        0.65      1.00 o 
   3   8  21        0.58        2.78      1.21 o 
   0   9  21        0.94        0.96      2.12 o 
   1   9  21        0.00       -0.41      1.42 o 
   0   0  22        1.59        4.92      1.13 o 
   1   0  22       74.21       82.14      4.17 o 
   2   0  22       15.68       13.81      1.43 o 
   3   0  22       33.64       35.67      3.41 o 
   4   0  22        3.33        3.92      1.09 o 
   5   0  22        6.15        4.82      1.65 o 
   6   0  22        0.00        0.55      4.20 o 
   0   1  22       50.76       47.22      3.03 o 
   1   1  22       32.36       30.58      1.52 o 
   2   1  22        0.72       -0.76      0.76 o 
   3   1  22        0.05        0.43      0.91 o 
   4   1  22        9.70        9.70      1.46 o 
   5   1  22        0.09        0.78      1.25 o 
   6   1  22        5.02        7.29      1.81 o 
   0   2  22        1.37        2.22      1.38 o 
   1   2  22        6.04        3.85      0.83 o 
   2   2  22       19.67       20.11      1.42 o 
   3   2  22        6.59        4.82      1.01 o 
   4   2  22        6.56        4.91      1.17 o 
   5   2  22       19.76       21.75      2.85 o 
   6   2  22        0.83        3.68      1.18 o 
   0   3  22       99.12      100.49      8.90 o 
   1   3  22        2.24        1.79      0.62 o 
   2   3  22       13.14       15.21      1.48 o 
   3   3  22       15.15       14.78      1.26 o 
   4   3  22        4.42        4.62      1.10 o 
   5   3  22        0.60        5.84      1.19 o 
   0   4  22       99.72      119.07     11.15 o 
   1   4  22       57.94       64.24      3.13 o 
   2   4  22       16.24       14.63      1.54 o 
   3   4  22        4.44        4.89      1.22 o 
   4   4  22        0.39        1.13      1.29 o 
   5   4  22        5.80        7.18      1.52 o 
   0   5  22        0.12        2.54      1.89 o 
   1   5  22        6.21        2.35      1.13 o 
   2   5  22        1.09       -0.89      1.02 o 
   3   5  22        4.98        4.15      0.98 o 
   4   5  22        9.74       13.11      2.36 o 
   5   5  22        1.13       -0.01      1.12 o 
   0   6  22        1.74        1.09      1.39 o 
   1   6  22        0.28        1.62      1.14 o 
   2   6  22        0.73        0.23      1.57 o 
   3   6  22        0.76        1.41      0.93 o 
   4   6  22        0.58        2.93      1.23 o 
   0   7  22        5.61        9.98      2.20 o 
   1   7  22        2.11        3.02      1.18 o 
   2   7  22        1.01        3.41      1.19 o 
   3   7  22        0.35       -0.52      1.42 o 
   0   8  22        0.38        2.12      2.31 o 
   1   8  22        1.77        2.63      1.47 o 
   2   8  22        1.13        2.78      1.21 o 
   1   0  23        3.88        4.92      1.35 o 
   2   0  23       29.30       25.33      2.51 o 
   3   0  23        0.06        1.30      1.04 o 
   4   0  23        0.01        2.38      3.09 o 
   5   0  23        8.04        9.36      1.91 o 
   6   0  23        0.01       -2.08      3.31 o 
   0   1  23       72.13       74.24      5.31 o 
   1   1  23       41.85       41.66      2.14 o 
   2   1  23       11.06       11.25      1.57 o 
   3   1  23       11.40       10.21      1.71 o 
   4   1  23        1.78        3.05      0.86 o 
   5   1  23        7.46        8.64      2.01 o 
   6   1  23        0.81        1.73      1.59 o 
   0   2  23        0.00       -0.17      0.97 o 
   1   2  23       44.54       40.41      2.87 o 
   2   2  23       36.48       33.86      2.54 o 
   3   2  23        4.13        3.45      1.30 o 
   4   2  23        4.54        3.51      0.96 o 
   5   2  23        3.58        3.02      1.35 o 
   0   3  23        1.05        1.11      2.12 o 
   1   3  23       18.14       18.04      1.46 o 
   2   3  23       10.29        9.59      1.18 o 
   3   3  23        1.01        1.37      0.83 o 
   4   3  23        2.02        1.87      1.35 o 
   5   3  23        0.49        1.89      1.93 o 
   0   4  23        1.69        3.35      1.29 o 
   1   4  23        2.14        1.87      1.31 o 
   2   4  23        4.37        4.54      0.90 o 
   3   4  23        1.45        2.55      0.96 o 
   4   4  23        1.24        1.72      1.01 o 
   5   4  23        4.43        4.41      1.40 o 
   0   5  23        1.75        0.95      1.34 o 
   1   5  23       15.78       13.11      2.02 o 
   2   5  23        0.40       -0.21      1.04 o 
   3   5  23        0.87        1.74      1.13 o 
   4   5  23        0.81       -0.11      1.18 o 
   0   6  23        7.76       11.33      2.77 o 
   1   6  23        2.18        1.71      0.96 o 
   2   6  23        7.37        5.50      1.39 o 
   3   6  23        4.82        2.81      1.62 o 
   4   6  23        1.36        1.74      1.78 o 
   0   7  23        1.14        1.60      1.30 o 
   1   7  23        2.96        3.28      1.19 o 
   2   7  23        0.35       -1.38      1.38 o 
   3   7  23        0.58       -0.27      1.75 o 
   0   8  23        1.01        4.61      2.84 o 
   1   8  23        0.49        0.64      1.36 o 
   2   8  23        1.79        1.75      1.27 o 
   0   0  24        0.27        0.79      1.62 o 
   1   0  24        5.20        5.30      1.51 o 
   2   0  24       89.18       90.44      8.57 o 
   3   0  24        1.63        1.43      2.74 o 
   4   0  24        0.00       -0.29      1.57 o 
   5   0  24        1.52        0.95      1.78 o 
   0   1  24        9.70        9.65      1.21 o 
   1   1  24       28.53       25.75      1.44 o 
   2   1  24        6.74        6.97      1.01 o 
   3   1  24        4.19        3.84      1.00 o 
   4   1  24        2.06        0.44      0.86 o 
   5   1  24        0.24        2.85      1.19 o 
   0   2  24       32.06       33.42      2.97 o 
   1   2  24        0.89       -0.17      0.64 o 
   2   2  24        2.79        2.92      0.96 o 
   3   2  24        9.12        5.93      0.89 o 
   4   2  24        1.45        2.59      1.09 o 
   5   2  24        3.18        3.16      1.74 o 
   0   3  24       13.40       12.65      2.93 o 
   1   3  24       26.56       22.06      1.78 o 
   2   3  24        0.91        1.53      0.81 o 
   3   3  24        3.18        3.11      0.78 o 
   4   3  24        0.42        2.15      0.96 o 
   5   3  24        0.19        1.91      0.98 o 
   0   4  24        4.67        3.03      1.16 o 
   1   4  24       20.45       23.91      2.29 o 
   2   4  24        1.04        0.83      0.80 o 
   3   4  24        0.40        1.61      1.10 o 
   4   4  24        2.44        5.07      1.26 o 
   5   4  24        6.89        7.13      1.74 o 
   0   5  24        0.41        2.93      1.49 o 
   1   5  24        0.90        0.84      1.15 o 
   2   5  24        1.17        1.90      1.48 o 
   3   5  24        0.72        0.79      1.22 o 
   4   5  24        1.25        0.87      1.30 o 
   0   6  24        4.91        6.18      3.48 o 
   1   6  24        0.41        2.62      1.13 o 
   2   6  24        2.23        0.33      1.22 o 
   3   6  24        0.09        2.11      1.09 o 
   0   7  24        0.69        3.45      2.77 o 
   1   7  24        0.70        1.22      1.24 o 
   2   7  24        3.01        5.09      1.45 o 
   3   7  24        3.86        4.13      1.59 o 
   0   8  24        0.56        0.84      2.65 o 
   1   8  24        0.14        2.36      1.43 o 
   1   0  25        0.05       -0.23      2.03 o 
   2   0  25        2.55        1.17      1.88 o 
   3   0  25        2.39        2.75      3.02 o 
   4   0  25        3.48        4.49      1.47 o 
   5   0  25        1.91        6.52      2.06 o 
   0   1  25        0.33       -0.27      1.11 o 
   1   1  25       20.29       20.71      1.39 o 
   2   1  25        9.99        7.72      1.17 o 
   3   1  25        3.17        6.02      0.91 o 
   4   1  25        2.49        2.73      1.29 o 
   5   1  25        1.19        2.12      1.40 o 
   0   2  25        0.16       -0.17      1.48 o 
   1   2  25       44.83       45.94      2.79 o 
   2   2  25        3.30        3.40      0.90 o 
   3   2  25        0.44        1.90      0.87 o 
   4   2  25        0.73        1.38      0.97 o 
   5   2  25        4.21        4.59      1.41 o 
   0   3  25        3.93        0.37      2.29 o 
   1   3  25        6.46        6.18      1.41 o 
   2   3  25        6.94        4.60      1.00 o 
   3   3  25        5.03        3.14      1.29 o 
   4   3  25        0.46        3.58      1.39 o 
   5   3  25        2.55        1.64      1.20 o 
   0   4  25        0.06       -0.36      1.45 o 
   1   4  25        0.54        0.26      0.90 o 
   2   4  25        1.07        2.63      1.20 o 
   3   4  25        1.69        3.37      1.14 o 
   4   4  25        1.44        1.91      1.38 o 
   0   5  25        3.51        6.51      1.37 o 
   1   5  25        0.77        1.83      0.99 o 
   2   5  25        5.32        5.95      1.48 o 
   3   5  25        3.90        5.36      1.32 o 
   4   5  25        2.06        2.53      1.36 o 
   0   6  25        0.04        1.81      1.31 o 
   1   6  25        3.33        2.00      1.00 o 
   2   6  25        0.00        2.24      1.00 o 
   3   6  25        0.74        2.33      1.24 o 
   0   7  25        2.37        3.11      2.12 o 
   1   7  25        2.66        2.87      1.57 o 
   2   7  25        1.86        3.19      1.08 o 
   0   0  26        0.01        3.48      1.45 o 
   1   0  26        4.54        3.68      1.16 o 
   2   0  26        6.50        6.16      1.33 o 
   3   0  26        2.21        1.07      1.55 o 
   4   0  26        0.00        1.99      2.96 o 
   5   0  26        2.44        1.71      2.16 o 
   0   1  26        4.05        2.38      1.14 o 
   1   1  26        1.52        0.37      0.79 o 
   2   1  26       19.48       18.80      2.37 o 
   3   1  26        4.04        3.65      1.01 o 
   4   1  26        0.33        1.52      1.08 o 
   5   1  26        2.27        3.12      1.30 o 
   0   2  26       11.85       11.57      1.69 o 
   1   2  26        4.85        3.02      0.91 o 
   2   2  26        0.39        0.38      0.81 o 
   3   2  26        3.19        2.58      1.06 o 
   4   2  26        2.60        2.77      1.26 o 
   5   2  26        1.05        3.04      1.53 o 
   0   3  26        8.15        6.58      2.29 o 
   1   3  26        7.39        8.01      1.23 o 
   2   3  26       11.68       12.12      1.57 o 
   3   3  26        1.86        1.32      1.00 o 
   4   3  26        0.92        2.17      1.22 o 
   0   4  26        5.06        5.05      1.17 o 
   1   4  26        3.10        2.25      1.05 o 
   2   4  26        1.09        1.76      1.00 o 
   3   4  26        1.54        1.97      1.17 o 
   4   4  26        0.96        4.09      1.45 o 
   0   5  26        0.84       -0.25      1.60 o 
   1   5  26        2.63        3.40      1.20 o 
   2   5  26        4.28        3.84      1.41 o 
   3   5  26        0.35        1.55      1.11 o 
   0   6  26        0.58        3.10      1.45 o 
   1   6  26        1.35       -0.31      1.25 o 
   2   6  26        1.64        3.40      1.57 o 
   0   7  26        0.15        5.58      2.83 o 
   1   7  26        0.10        2.20      1.56 o 
   1   0  27       14.33       14.94      1.87 o 
   2   0  27        0.26        1.76      1.29 o 
   3   0  27        1.98        2.10      1.07 o 
   4   0  27        3.59        4.45      1.87 o 
   0   1  27        3.51        5.71      1.11 o 
   1   1  27        1.30        1.09      1.06 o 
   2   1  27        6.26        6.61      1.03 o 
   3   1  27        2.95        5.16      1.20 o 
   4   1  27        2.84        4.37      1.39 o 
   0   2  27        0.01       -0.89      1.38 o 
   1   2  27        8.22        6.67      0.92 o 
   2   2  27        7.44        4.28      1.35 o 
   3   2  27        4.02        4.41      1.07 o 
   4   2  27        1.35        1.84      1.99 o 
   0   3  27        0.93        2.65      0.93 o 
   1   3  27        6.86        4.52      1.14 o 
   2   3  27        5.47        3.83      1.18 o 
   3   3  27        2.32        2.01      1.12 o 
   4   3  27        0.29       -0.05      1.20 o 
   0   4  27        3.00        3.85      1.74 o 
   1   4  27        5.80        4.74      1.07 o 
   2   4  27        2.48        1.85      1.21 o 
   3   4  27        0.42        2.42      1.75 o 
   0   5  27        0.00        0.53      2.05 o 
   1   5  27        4.16        4.55      1.19 o 
   2   5  27        0.27        0.10      1.23 o 
   3   5  27        2.49        4.51      1.67 o 
   0   6  27        0.85        2.07      1.40 o 
   1   6  27        4.45        2.12      1.73 o 
   2   6  27        0.64        1.98      1.43 o 
   0   0  28        5.45        5.60      2.28 o 
   1   0  28        0.35       -0.41      1.02 o 
   2   0  28        8.14        3.38      1.61 o 
   3   0  28        0.38       -1.28      1.28 o 
   4   0  28        0.25        0.50      3.03 o 
   0   1  28        1.06        0.54      0.88 o 
   1   1  28        1.01        1.96      0.83 o 
   2   1  28        1.76        2.14      1.01 o 
   3   1  28        4.74        3.88      1.15 o 
   4   1  28        2.81        4.56      2.18 o 
   0   2  28        0.43        0.93      1.62 o 
   1   2  28        3.92        5.04      1.12 o 
   2   2  28        2.61        1.94      0.96 o 
   3   2  28        0.35        2.96      1.27 o 
   4   2  28        0.90        0.78      1.29 o 
   0   3  28        6.47        7.01      3.80 o 
   1   3  28        0.53        2.51      1.14 o 
   2   3  28        1.25        0.62      0.81 o 
   3   3  28        3.81        5.89      1.32 o 
   0   4  28        4.47        7.60      2.67 o 
   1   4  28        8.48        7.37      1.38 o 
   2   4  28        1.58        3.82      1.10 o 
   3   4  28        0.81        1.22      1.50 o 
   0   5  28       11.33       11.09      2.80 o 
   1   5  28        2.74        2.25      1.30 o 
   2   5  28        0.67        2.30      1.28 o 
   0   6  28        0.71       -2.32      2.32 o 
   1   6  28        0.77        1.30      1.80 o 
   1   0  29        4.11        3.02      1.89 o 
   2   0  29        1.62        2.03      1.50 o 
   3   0  29        0.76        4.27      2.66 o 
   0   1  29        2.48        3.44      1.02 o 
   1   1  29        2.45        3.20      1.06 o 
   2   1  29        0.79       -0.48      1.01 o 
   3   1  29        0.61        1.64      1.26 o 
   0   2  29        1.71        1.52      2.78 o 
   1   2  29        0.81        3.22      0.94 o 
   2   2  29        1.40        0.85      1.03 o 
   3   2  29        1.47        0.85      2.35 o 
   0   3  29        8.36        8.31      2.18 o 
   1   3  29        8.98        7.65      1.29 o 
   2   3  29        1.58        1.19      1.22 o 
   3   3  29        0.27       -1.00      1.34 o 
   0   4  29        0.07        0.42      1.79 o 
   1   4  29        4.09        5.50      1.41 o 
   2   4  29        1.67        1.29      1.53 o 
   0   5  29        1.24        5.52      2.76 o 
   1   5  29        5.13        4.42      1.74 o 
   0   0  30        3.61        2.37      5.13 o 
   1   0  30        0.26       -0.56      1.67 o 
   2   0  30        1.83        2.89      1.69 o 
   3   0  30        1.83        3.73      1.84 o 
   0   1  30        8.87        6.22      2.76 o 
   1   1  30        3.89        5.64      1.38 o 
   2   1  30        3.45        1.93      1.32 o 
   3   1  30        0.11        1.34      1.04 o 
   0   2  30        0.38        0.56      2.14 o 
   1   2  30        0.01       -0.17      1.72 o 
   2   2  30        1.80        0.70      1.55 o 
   3   2  30        0.43        1.38      1.21 o 
   0   3  30        1.17        1.24      1.47 o 
   1   3  30        2.60        1.51      1.45 o 
   2   3  30        0.19        1.39      1.72 o 
   0   4  30        8.23        5.36      3.62 o 
   1   4  30        0.64        3.05      1.27 o 
   1   0  31        0.12        0.27      2.38 o 
   2   0  31        0.23        2.79      1.51 o 
   0   1  31        0.11       -1.73      1.73 o 
   1   1  31        1.22        2.99      1.79 o 
   2   1  31        6.68        4.16      1.50 o 
   0   2  31        8.60        8.20      2.49 o 
   1   2  31        4.14        6.93      1.96 o 
   2   2  31        0.17        0.61      2.36 o 
   0   3  31        1.36        1.91      1.71 o 
   1   3  31        2.72        1.54      1.31 o 
   0   0  32        2.92        5.06      6.32 o 
   1   0  32        1.36        3.25      1.91 o 
   0   1  32        3.37        4.03      6.75 o 
   1   1  32        1.03        1.31      1.24 o 
   0   2  32        1.84        2.57      2.65 o 
   1   2  32        1.09       -0.05      1.77 o 
                                                 
